# Supplementary material for: PolyG Fibrils Coalesce Into Nuclear Ribbons That Engage Proteostasis Machinery in Neuronal Intranuclear Inclusion Disease
Source: Adv Sci (Weinh). 2026 Jul 20:e76630. Online ahead of print. doi: 10.1002/advs.76630 (PMC13383697; doi:10.1002/advs.76630)
Supplement: Supplementary file 1 — Supporting File 1: advs76630‐sup‐0001‐TableS1.xlsx. [file ADVS-9999-e76630-s002.xlsx]

## Sheet: polyG-PLA
PolyG_1	PolyG_2	PolyG_3	Ctrl_1	Ctrl_2	Ctrl_3	-Log Student's T-test p-value exp_ctr	Student's T-test Difference exp_ctr	Student's T-test q-value exp_ctr	PG.Genes	PG.UniProtIds	Significant
21.4129	19.5897	18.8875	19.5517	21.2008	13.0196	0.320497	2.03932	0.456278	Krt24	A1L317
12.4518	12.2321	12.0467	11.1106	10.8477	8.59913	1.20068	2.05774	0.0147255	Slc9a6	A1L3P4	+
10.9005	11.2769	11.4981	9.29225	9.16	9.03536	3.39265	2.06262	0.000608696	Cul4b	A2A432	+
12.4426	12.3259	12.7359	10.1516	10.2764	11.192	2.30328	1.96151	0.00210989	Arfgef2	A2A5R2	+
12.2896	12.351	16.0565	15.7709	14.4956	15.0725	0.523703	-1.54729	0.1878	Tanc2	A2A690
13.2898	13.3925	13.4469	10.6796	7.90244	10.8667	1.68511	3.56017	0.00559957	Tmem201	A2A8U2	+
11.3748	11.6779	11.883	9.07571	8.15779	8.54848	3.25555	3.05124	0.00049901	Osbpl9	A2A8Z1	+
13.3916	13.639	13.4482	8.45323	10.4956	9.10645	2.61777	4.14115	0.00120392	Ddi2	A2ADY9	+
15.2033	15.2506	15.4274	13.5486	13.2568	13.2817	4.1234	1.93142	0.000992248	Meioc	A2AG06	+
13.1229	13.064	13.1247	10.6092	10.7325	10.7569	5.95614	2.40431	0	Map7d2	A2AG50	+
12.8623	12.9647	13.0991	11.0189	11.3861	11.3028	3.73621	1.73944	0.000533333	Ckap5	A2AGT5	+
9.80966	8.53948	9.03937	8.37372	11.0052	7.56452	0.0460268	0.148361	0.935815	Camsap1	A2AHC3
10.5383	10.82	10.7678	8.75474	8.1327	8.85685	3.03262	2.1273	0.000562874	Lzts3	A2AHG0	+
11.776	10.5771	11.1978	9.61626	8.40811	8.53612	1.9698	2.33012	0.00412144	Ajm1	A2AJA9	+
13.9264	14.0389	13.8163	11.6665	12.7037	12.1617	2.33293	1.74989	0.00215904	Map7d1	A2AJI0	+
9.51032	10.022	10.2362	7.92444	9.14948	9.15962	1.19588	1.17832	0.0148463	Ptpn3	A2ALK8	+
14.1564	14.0093	13.9878	11.8972	12.2958	12.3239	3.65861	1.87884	0.000460432	Rap1gap	A2ALS5	+
10.0714	11.5531	11.7202	8.75953	9.34467	9.47282	1.55781	1.92255	0.00680603	Shroom2	A2ALU4	+
13.7944	13.9848	13.9647	10.783	12.1352	11.7079	2.37842	2.37259	0.0020518	Ubr4	A2AN08	+
12.886	10.6666	12.3903	11.7956	10.0106	7.93325	0.726489	2.06782	0.0790608	Plch2	A2AP18
14.7133	14.244	13.8906	12.5582	12.5891	12.5984	2.68884	1.70072	0.00127784	Fmnl2	A2APV2	+
8.64625	9.61821	10.2989	8.75614	8.62984	9.75553	0.32616	0.473949	0.447571	Skt	A2AQ25
10.6242	11.3429	11.0973	9.14812	8.72797	9.06659	2.93102	2.04057	0.000810667	Ppip5k1	A2ARP1	+
11.5323	11.141	10.1843	8.59573	7.79341	9.62956	1.57458	2.27964	0.0067519	Ankrd63	A2ARS0	+
12.5132	12.7589	12.9703	9.14084	12.2053	11.7477	0.825432	1.71618	0.053676	Slc25a25	A2ASZ8	+
14.5187	14.607	14.4416	11.4195	12.5472	12.192	2.73728	2.46958	0.00106638	Rabgap1	A2AWA9	+
9.20115	9.29255	9.35045	6.69742	9.24415	7.37178	0.924805	1.51026	0.0364249	Gpr155	A2AWR3	+
12.6719	12.6233	12.6984	8.00319	11.1892	11.2678	1.09778	2.51112	0.0198746	Mocs3	A2BDX3	+
11.6016	11.4585	11.5011	8.5616	8.98685	8.46185	4.16591	2.85032	0.00108475	Kalrn	A2CG49	+
14.1717	14.4207	14.7315	8.49214	15.9825	9.32893	0.597787	3.17344	0.135258	Bltp3b	A2RSJ4
15.0782	15.1139	15.0371	12.8945	13.4023	13.1694	3.68708	1.92097	0.000479401	Fbxl16	A2RT62	+
11.2044	11.6327	11.7639	10.0448	10.1118	10.2026	2.89436	1.41393	0.000782497	Ttc38	A3KMP2	+
12.1987	12.465	12.471	9.28492	11.0732	8.93166	1.75934	2.61497	0.00474527	Exoc6b	A6H5Z3	+
11.3178	12.1882	12.5636	10.6965	12.545	9.26952	0.510821	1.18619	0.198841	Mipep	A6H611
10.301	10.3883	10.2598	8.26934	-0.600664	7.90991	0.818447	5.12348	0.0554463	Armt1	A6H630	+
11.9183	11.8345	12.0933	11.5446	10.396	9.91181	1.27401	1.33121	0.0124784	Rabgap1l	A6H6A9	+
13.7042	13.407	13.6223	11.0549	11.0055	11.2128	4.6687	2.48674	0	Ptprs	B0V2N1	+
12.8673	12.6399	13.0413	11.3851	11.8913	12.1128	1.89917	1.05311	0.00426875	Cisd3	B1AR13	+
13.674	13.716	13.5593	11.6942	12.2275	11.5789	3.04606	1.81623	0.000569697	Scn2a	B1AWN6	+
10.2654	10.0392	11.0129	9.36623	9.86747	8.56078	1.14798	1.17434	0.0169403	Frrs1l	B1AXV0	+
12.9459	12.9345	13.0224	8.93436	10.8157	10.2842	2.20765	2.9562	0.00263911	Usp24	B1AY13	+
9.54046	9.74198	9.72482	9.71274	9.13216	8.71108	0.746656	0.483761	0.0730835	Thoc2	B1AZI6
12.0967	12.3557	12.383	10.3929	11.1295	9.34656	1.71384	1.98884	0.00520524	Dlgap4	B1AZP2	+
12.3219	12.5415	12.3413	8.59505	10.1429	9.82518	2.42058	2.88056	0.00187915	Cad	B2RQC6	+
16.4927	16.1313	16.028	14.4969	15.0817	14.596	2.54253	1.49251	0.00133945	Gnai1	B2RSH2	+
12.4212	11.6301	12.0144	7.78116	10.5592	10.0889	1.34037	2.54551	0.0110212	Apba1	B2RUJ5	+
9.99378	9.70414	9.17899	8.42745	10.1774	7.97709	NaN	0	1	Hsbp1l1	B2RXB2
12.0391	12.0531	12.3375	8.59921	9.86052	9.58577	2.67618	2.79474	0.00125434	Trappc11	B2RXC1	+
11.8253	11.2636	10.7216	9.86191	8.46485	9.35454	1.77235	2.04306	0.00469983	Ankrd44	B2RXR6	+
11.5989	11.5135	11.6027	8.54519	9.74435	8.59167	2.57343	2.61129	0.00138127	Plxnb2	B2RXS4	+
11.4346	11.7076	12.1369	8.15473	10.5516	9.26344	1.55381	2.43644	0.00685113	Clip3	B9EHT4	+
10.4404	10.6526	10.3768	9.32199	9.53789	9.27133	3.16949	1.11286	0.000444444	Osbpl8	B9EJ86	+
11.5105	11.5954	11.4781	9.64574	9.21074	9.86806	3.24286	1.95316	0.00048932	Cttnbp2	B9EJA2	+
13.8069	13.9107	13.8599	10.1956	12.1132	11.0094	2.10918	2.75307	0.00341958	Ptprz1	B9EKR1	+
20.5809	20.2798	20.8596	19.8049	19.977	19.7528	1.80446	0.728518	0.00461591	H2ac4;H2ac6;H2ac7;H2ac8;H2ac11;H2ac13;Hist1h2an;Hist1h2ao;Hist1h2ap;H2ac25;Hist1h2af;H2ac12;H2ac15	C0HKE1;C0HKE2;C0HKE3;C0HKE4;C0HKE5;C0HKE6;C0HKE7;C0HKE8;C0HKE9;Q8BFU2;Q8CGP5;Q8CGP6;Q8CGP7	+
11.2735	10.3093	10.7909	8.45337	9.36562	9.15097	1.99872	1.80123	0.00383033	Btbd8	D3YUB6	+
12.4437	12.3974	12.2479	10.633	10.7883	10.9235	3.98524	1.58144	0.000785276	Ccnyl1	D3YUJ3	+
12.8773	12.7452	12.3215	8.8433	10.8069	10.8793	1.6406	2.47156	0.005835	Akap5	D3YVF0	+
12.1519	11.5157	12.0138	9.15416	8.72027	9.2981	3.39839	2.83631	0.000614634	Dgki	D3YWQ0	+
13.3879	11.9949	11.8197	8.70251	8.41665	8.95004	2.69223	3.71113	0.00115361	Dgkh	D3YXJ0	+
8.56235	9.16694	8.95972	8.8841	8.90282	8.77253	0.0840331	0.0431875	0.881516	Safb	D3YXK2
13.1299	13.1885	13.2514	9.19654	12.1743	12.0412	0.99037	2.05258	0.0290287	Pgbd5	D3YZI9	+
15.9234	16.011	15.888	14.8208	15.249	14.9838	2.68185	0.922953	0.00126208	Gls	D3Z7P3	+
13.3951	13.1451	14.0225	12.1602	12.6137	12.0516	1.78684	1.24577	0.0047476	Prrt2	E9PUL5	+
9.86169	8.91687	8.69696	8.98182	9.38375	8.06803	0.262107	0.347308	0.555742	Nrxn2	E9PUN2
10.3934	10.4391	8.66339	8.72377	9.38846	8.19711	NaN	0	1	Dgkd	E9PUQ8
11.035	10.498	9.97874	8.99966	11.5595	10.6606	0.0408997	0.0972904	0.942592	Fga	E9PV24
13.3973	13.451	13.5217	11.4432	11.7632	11.1933	3.52836	1.99012	0.000378698	Gcn1	E9PVA8	+
12.3611	11.7898	12.4295	8.92914	9.41902	10.3947	2.26978	2.6125	0.00230769	Tns1	E9Q0S6	+
10.9955	11.0753	10.941	9.78454	9.92347	9.20462	2.4403	1.36642	0.00168385	Aldh3b2;Aldh3b3;Aldh3b1	E9Q3E1;J3QMK6;Q80VQ0	+
14.4206	14.5525	14.6294	12.3941	13.4033	12.9636	2.24691	1.61382	0.00244495	Pi4ka	E9Q3L2	+
12.3067	14.8084	14.8981	8.47827	14.9327	15.8039	0.140267	0.932767	0.793657	Ryr2	E9Q401
14.8353	14.8805	14.8224	14.7731	14.6556	14.7075	1.60388	0.133969	0.00596596	Acacb	E9Q4Z2
20.774	19.9698	16.0281	18.9846	19.5843	18.9691	0.0597813	-0.255397	0.917051	Dsp	E9Q557
12.5809	13.1112	13.4127	11.429	11.8173	12.1663	1.72196	1.23072	0.00509907	Ttc7b	E9Q6P5	+
12.0375	11.9909	11.8829	8.81838	7.98342	8.86391	3.5274	3.41521	0.000375367	Ube4a	E9Q735	+
10.4668	10.0704	10.0081	8.94375	9.71935	8.67094	1.4409	1.0704	0.0091108	Numa1	E9Q7G0	+
11.0757	10.5395	10.3129	8.43943	9.30201	9.73494	1.54434	1.48392	0.00690294	Tsc22d2	E9Q7M2	+
12.2665	12.0659	12.1407	10.2717	10.6509	10.1222	3.37645	1.80944	0.000591549	Fry	E9Q8I9	+
16.5442	16.3925	16.4011	14.6974	14.9851	15.0028	3.82501	1.55079	0.000615385	Rap1gds1	E9Q912	+
14.9343	14.9629	14.8094	12.9354	13.6805	13.1288	2.71629	1.65394	0.00104478	Syngap1	F6SEU4	+
11.1914	10.6352	11.5605	8.98558	10.9112	9.59427	0.967548	1.29868	0.0313541	Skic3	F8VPK0	+
14.2326	14.1414	14.2861	11.9413	12.7755	12.2586	2.81087	1.89489	0.000712778	Farp1	F8VPU2	+
10.847	9.31543	10.729	8.81987	9.34729	9.5854	0.901312	1.04629	0.0393504	Usp32	F8VPZ3	+
15.4533	15.1837	11.6702	14.3591	15.5566	14.1436	0.17039	-0.584002	0.738312	Nccrp1	G3X9C2
12.8065	11.9515	11.5545	9.47201	9.78799	9.61434	2.54305	2.47941	0.00134191	Arfgef1	G3X9K3	+
12.1906	11.9087	12.398	8.90243	9.54731	9.92665	2.91511	2.70695	0.0007979	Kbtbd2	G3X9X1	+
12.657	12.5686	12.4094	10.641	10.694	10.3614	4.01753	1.97953	0.000836601	Pcf11	G3X9Z4	+
16.7045	16.7166	16.6322	14.6505	15.1701	15.0897	3.32872	1.71434	0.000544276	Atp2b1	G5E829	+
14.905	15.9	15.9048	12.9408	14.043	13.4508	1.97997	2.09176	0.004	Ank3	G5E8K5	+
17.1267	17.1349	17.2761	13.5497	14.9731	13.6447	2.60252	3.12335	0.00118992	Capn2	O08529	+
11.6434	11.8284	11.6885	9.19531	7.91938	8.74601	2.92007	3.09988	0.000802111	S1pr1	O08530	+
13.476	13.5256	13.6314	11.1435	12.322	11.9216	2.12859	1.74865	0.00320222	Bin1	O08539	+
14.5836	14.3089	14.4134	13.1256	12.5986	12.8261	3.11047	1.58521	0.000413115	Sec22b	O08547	+
20.2101	20.2366	20.1789	18.2704	18.7418	18.5085	3.61561	1.70161	0.000432432	Dpysl2	O08553	+
10.8668	11.1216	11.4697	8.03864	10.7113	9.66024	0.990189	1.68261	0.0290431	Lgals9	O08573	+
12.4332	12.4136	12.5409	9.72193	7.98146	8.97462	2.67302	3.56988	0.00125051	Rundc3a	O08576	+
11.6201	11.4689	11.5521	9.03496	8.42924	8.43833	3.84528	2.91286	0.000636816	Gtpbp1	O08582	+
11.4089	12.1035	12.0675	7.83681	11.3806	7.24473	1.09004	3.03924	0.0204535	Alyref;Alyref2	O08583;Q9JJW6	+
16.2773	16.1731	16.0748	13.5214	13.9748	13.6755	4.13955	2.45118	0.00101587	Clta	O08585	+
14.4005	14.3401	14.3683	12.2801	12.9244	12.8887	2.87198	1.67194	0.000763819	Pten	O08586	+
19.085	19.0746	19.1389	17.0206	17.2616	17.2501	4.72896	1.92205	0	Stxbp1	O08599	+
10.9263	9.31718	10.3585	10.8079	10.0688	9.88536	0.0327794	-0.0533301	0.953767	Myh11	O08638
13.2147	13.0953	13.055	11.1671	11.6806	11.1928	3.28577	1.77482	0.000519588	Metap2	O08663	+
11.0039	11.5769	11.4201	9.49209	9.85887	9.26669	2.74703	1.79442	0.0010793	Capn5	O08688	+
8.138	9.05351	9.37995	7.94206	13.2032	9.49275	0.350883	-1.35553	0.408909	Ngp	O08692
18.796	18.8356	18.7746	16.8242	17.3322	17.1922	3.41883	1.68587	0.000631579	Prdx6	O08709	+
8.8022	8.8376	8.15047	8.604	-1.81407	9.74113	0.347508	3.0864	0.413572	Unc5c;Unc5b	O08747;Q8K1S3
16.5328	16.6372	16.8171	15.5777	15.839	15.7779	2.9042	0.930869	0.00078961	Dld	O08749	+
13.9384	14.1764	14.5319	13.3767	13.8892	13.2739	1.28249	0.702322	0.0123108	Hsd17b10	O08756	+
12.9907	13.7477	13.6422	10.2501	12.5786	9.1165	1.2613	2.81183	0.0128856	Ube3a	O08759	+
13.8624	13.9764	14.143	9.97266	12.0154	11.8608	1.82713	2.71099	0.00467207	Dctn1	O08788	+
10.4552	10.016	9.884	8.274	8.39398	8.15622	3.23717	1.84369	0.000484615	Diaph1	O08808	+
14.0664	14.2779	14.357	10.8594	12.5357	10.9846	2.14991	2.77387	0.00308772	RO60	O08848	+
12.2227	11.5548	11.9926	9.20916	10.4977	9.04704	2.02695	2.33872	0.0038294	Faah	O08914	+
13.758	13.7942	13.5962	9.90728	12.0155	11.8071	1.67046	2.47285	0.00567825	Aip	O08915	+
12.6187	12.7852	12.8954	11.9632	11.6532	8.17806	0.826408	2.1683	0.0534746	Flot1	O08917	+
12.8447	13.2367	13.454	10.0469	11.8935	10.8401	1.79021	2.25167	0.00475297	Numbl	O08919	+
12.8506	13.1584	12.5227	9.25188	9.15729	10.163	3.07109	3.31985	0.000584759	Cyth3	O08967	+
15.4762	15.5662	15.2017	14.8743	14.959	14.8483	1.98037	0.520818	0.00400255	Atox1	O08997	+
14.8885	14.7025	14.1855	13.2394	14.738	13.229	0.720895	0.856711	0.0805988	Psmb1	O09061
12.4772	13.33	13.1701	11.6729	11.995	8.93098	0.99025	2.12613	0.0290545	Ndufb11	O09111	+
10.6757	9.22968	9.45144	8.01228	9.45675	8.32401	NaN	0	1	Sypl1	O09117	+
12.892	13.0035	13.0084	8.55778	13.3213	8.35548	0.825043	2.88977	0.0537442	Gsto1	O09131	+
13.9665	14.0753	14.0123	12.1679	12.8897	12.0707	2.49128	1.64194	0.00163055	Rpl21	O09167	+
14.1925	13.724	13.7009	8.5262	13.7556	12.6802	0.622617	2.2185	0.122242	Gclm	O09172
8.84922	9.92318	13.7255	9.31738	8.64389	7.51541	0.677212	2.34039	0.0959928	Hgd	O09173
14.6654	13.9618	13.9684	12.4235	12.3186	12.0128	2.74443	1.94692	0.00107574	Agpat1	O35083	+
13.9719	13.891	13.6654	8.03259	11.6784	11.0564	1.47242	3.58696	0.0082924	Cnih2	O35089	+
15.7143	15.7601	15.8415	13.8614	14.1557	13.9717	4.34335	1.77567	0	Dpysl4	O35098	+
13.9246	10.3461	11.3621	7.62202	9.66994	12.7789	0.431379	1.85397	0.289714	Map3k5	O35099
13.6035	14.6749	15.044	13.9043	15.1019	13.3696	0.179004	0.31553	0.721128	Phb2	O35129
11.7009	12.1293	12.5315	8.26982	9.07424	8.67848	3.30393	3.44636	0.00053277	Ncam2	O35136	+
12.5961	13.661	13.8579	7.94709	7.79905	8.36563	3.62647	5.3344	0.00043686	Psmd4	O35226	+
12.6257	12.5211	12.8653	10.0497	11.16	11.6397	1.63208	1.72093	0.00594034	Ptpn9	O35239	+
12.6954	12.7385	12.7904	10.9216	11.8558	9.32628	1.29408	2.04021	0.0119664	Exoc7	O35250	+
13.9038	13.9374	14.2507	11.7842	12.4215	12.0174	3.08063	1.95627	0.00059306	Dhx15	O35286	+
15.9822	15.8713	15.8118	12.8342	13.9975	13.288	2.73891	2.51519	0.0010687	Purb	O35295	+
14.6713	14.6716	14.7289	10.5425	11.8637	11.0556	3.1079	3.53665	0.000410423	Kpna3	O35344	+
9.33167	10.251	11.0004	9.29327	7.82898	10.0109	0.646929	1.14998	0.109607	Kpna6;Kpna1	O35345;Q60960
13.5951	13.3922	13.2818	11.6695	12.6631	11.9492	1.895	1.32909	0.00431358	Capn1	O35350	+
14.2668	14.4234	14.5491	12.2559	13.0245	12.6157	2.778	1.78106	0.000691695	Anp32a	O35381	+
12.8529	12.7001	12.6792	11.1041	11.7019	10.7969	2.32629	1.54309	0.00214868	Exoc4	O35382	+
10.7224	10.5539	9.78214	8.64644	9.59633	8.40135	1.46693	1.47142	0.0085426	Sult2b1	O35400	+
13.8479	14.0781	14.0854	11.4998	12.4876	11.2852	2.39395	2.24628	0.00196131	Pld3	O35405	+
13.0129	13.5363	13.4079	7.78372	7.83475	9.22635	3.26903	5.0374	0.000509091	Prrt1	O35449	+
11.7061	11.6246	11.3276	8.91346	10.0958	9.47729	2.33239	2.05725	0.0021573	Clcn6	O35454	+
13.6732	13.7639	13.8995	12.3491	12.5384	12.734	3.17987	1.23833	0.000451613	Fkbp8	O35465	+
9.68442	9.41357	16.103	7.55651	8.62717	9.33758	0.649213	3.22659	0.108358	Bhmt	O35490
11.9105	12.1294	11.8056	10.333	9.11205	9.6108	2.45446	2.26321	0.00158686	Cdk14	O35495	+
14.6658	14.5958	14.6283	12.4124	13.2932	12.4358	2.56282	1.9162	0.00136576	Stx1a	O35526	+
12.1557	12.4082	12.4646	8.97496	9.65194	8.82922	3.52816	3.19079	0.000377581	Rabep1	O35551	+
8.2215	9.7227	8.45767	9.08305	9.38294	8.14268	0.0392027	-0.0689322	0.944592	Cd151	O35566
14.7244	14.9037	15.4095	12.6194	13.9543	12.177	1.66685	2.09565	0.00572921	Psmd14	O35593	+
10.5712	11.5244	11.0539	9.62145	9.42188	8.76962	2.03836	1.77885	0.0037703	Bmpr2	O35607	+
12.3527	12.7508	12.8548	11.2717	11.5782	11.4526	2.6323	1.21859	0.00121825	Scamp3	O35609	+
14.6362	14.4677	14.5522	13.7733	13.2104	12.5922	1.77331	1.36007	0.00471036	Pmm1	O35621	+
16.5193	16.4703	16.2751	14.7972	15.0878	14.7208	3.49455	1.55299	0.000363636	Slc32a1	O35633	+
12.4735	12.3196	12.3946	10.4361	12.994	10.6607	0.559051	1.03229	0.159914	Anxa3	O35639
16.3901	16.2898	16.3053	14.3278	14.9881	14.5249	3.00818	1.71482	0.000547307	Ap1b1	O35643	+
11.8033	12.0377	11.985	10.0643	9.3995	8.90709	2.71657	2.48502	0.00104589	C1qbp	O35658	+
15.4853	15.6987	15.8128	13.4447	13.865	12.61	2.46074	2.35906	0.00159513	Hap1	O35668	+
14.5082	14.7018	14.5536	13.5027	13.0065	12.9232	2.79225	1.44373	0.00070289	Mgll	O35678	+
15.1097	14.8646	13.6164	13.1845	13.3968	13.251	1.26011	1.25284	0.0129157	Myadm	O35682	+
13.0435	12.9624	12.8799	11.4206	11.9844	8.72136	1.05012	2.25316	0.0235982	Nudc	O35685	+
15.3137	15.3297	15.3216	12.4642	13.9943	13.35	2.0073	2.0522	0.00385262	Hnrnph1	O35737	+
11.5256	11.5918	12.2145	7.79233	9.96678	8.28048	1.95275	3.09745	0.00413699	Api5	O35841	+
12.7801	12.651	12.9115	12.209	11.6296	12.2577	1.59525	0.748764	0.00609964	Bcat2	O35855	+
10.656	11.2874	11.6636	9.72794	10.8155	10.6509	0.831904	0.804207	0.0522747	Timm44	O35857
14.0866	14.0464	14.1066	11.7971	12.5518	12.3382	2.92197	1.85088	0.000804233	Cops5	O35864	+
12.6534	11.7395	11.5559	12.5063	10.6531	11.5423	0.261517	0.415713	0.556689	Slc1a4	O35874
8.61744	8.2983	7.84294	7.68838	8.83382	7.83322	0.115014	0.134417	0.834805	Pik3cd;Pik3cb	O35904;Q8BTI9
12.4452	12.7783	13.0249	11.2929	10.8133	11.2281	2.72063	1.63799	0.00105038	Ctnnd2	O35927	+
15.0309	15.13	15.1713	12.9913	13.6127	13.2089	3.22486	1.83979	0.000473684	Pitpnm1	O35954	+
13.4363	13.258	13.2992	12.1689	12.0276	11.6208	2.88876	1.39207	0.00077551	Rab33b	O35963	+
14.1914	13.3345	13.3633	12.3419	13.0937	12.8935	1.11541	0.853395	0.0190201	Gamt	O35969	+
12.8373	12.8396	12.781	8.60576	12.2227	10.6166	1.04947	2.3376	0.0235793	Ddost	O54734	+
13.7142	13.8477	13.9699	11.5795	12.2667	11.747	3.07583	1.97952	0.000588419	Ap3d1	O54774	+
12.945	12.42	12.8105	9.811	11.4854	10.9275	1.73329	1.98385	0.00494997	Srpk2	O54781	+
14.1917	14.0706	14.1918	11.4626	12.9913	11.6833	1.93147	2.10561	0.00407357	Rgs7	O54829	+
13.1869	13.8147	13.5526	8.93634	11.4655	11.9614	1.33847	2.73034	0.0110596	Csnk2a2	O54833	+
15.6728	15.698	14.9169	14.2529	15.2531	13.8175	0.930689	0.988096	0.0356296	Gucy1b1	O54865	+
11.2498	10.7768	10.9141	8.42613	9.07176	7.96454	2.68506	2.49274	0.00127122	Pakap	O54931	+
9.12428	9.63488	11.0199	8.62801	9.51782	10.5499	0.172284	0.361083	0.735023	Cldn5	O54942
15.3935	14.7803	14.5128	13.0685	15.0684	11.5601	0.725808	1.66322	0.0791237	Dnajb6	O54946
12.1639	12.0172	11.445	10.1026	12.5678	10.2625	0.470766	0.897759	0.238462	Prkag1;Prkag2	O54950;Q91WG5
14.5449	14.7242	14.4887	12.3481	13.0577	12.7125	3.01148	1.87984	0.000548905	Crym	O54983	+
14.7485	14.7699	14.7483	12.6309	13.2412	13.0274	3.25019	1.78908	0.000495088	Get3	O54984	+
12.122	12.027	12.1285	11.6208	11.1402	10.1788	1.22922	1.11261	0.0137126	Slk	O54988	+
12.1169	12.2135	11.8429	8.88558	10.2506	10.2686	2.05901	2.25617	0.0036451	Cntnap1	O54991	+
12.9858	12.8558	13.0476	11.9714	12.6736	11.9083	1.43829	0.778617	0.00907656	Trappc3	O55013	+
8.87505	9.80885	9.70294	8.52767	9.4248	8.0374	0.728657	0.798988	0.0786453	Cacna1b	O55017
16.3967	16.3242	16.347	14.4507	14.7614	14.1168	3.28535	1.91297	0.000518519	Pgrmc1	O55022	+
15.0561	14.9461	14.9963	13.0905	13.7162	13.4043	3.01755	1.59583	0.000552941	Impa1	O55023	+
14.3333	14.1252	13.6117	12.5616	13.1858	12.0821	1.67116	1.41362	0.00568432	Copb2	O55029	+
14.6616	15.0701	14.847	13.9343	14.5	14.5152	1.13668	0.543097	0.017574	Snca	O55042	+
10.5736	11.2483	11.6173	8.75027	9.87516	9.67778	1.6827	1.71198	0.00566038	Tpmt	O55060	+
11.7374	11.9502	11.3921	7.91923	7.89999	8.43619	3.94743	3.6081	0.000744186	Akap7	O55074;Q7TN79	+
15.3224	15.3296	15.4343	13.2869	13.6264	13.348	4.20956	1.94168	0	Impact	O55091	+
16.5277	16.5419	16.366	14.4589	14.6796	14.2801	4.00611	2.00562	0.000815287	Syngr1	O55100	+
12.3907	12.7211	12.3294	10.8736	11.8765	11.526	1.53082	1.05503	0.00702367	Strn	O55106	+
14.5266	14.4178	14.985	13.2482	13.9246	13.6318	1.78441	1.04161	0.00474224	Nipsnap1	O55125	+
16.5938	16.0464	14.7189	13.1758	16.414	13.0773	0.565017	1.56395	0.155669	Nipsnap2	O55126
16.4718	16.5275	16.5653	14.6999	15.3997	14.9529	2.72483	1.50404	0.00105376	Septin7	O55131	+
13.0923	13.2577	11.8407	12.3142	13.4123	11.6152	0.15367	0.28301	0.769334	Eif6	O55135
15.9999	16.0687	16.2084	13.9373	15.001	14.2372	2.20747	1.70051	0.00263717	Rpl35a	O55142	+
18.3311	18.2228	18.0963	16.0058	16.5724	16.1527	3.37882	1.97313	0.000592941	Atp2a2	O55143	+
13.3675	13.4332	13.5789	11.7409	12.16	12.2865	2.86276	1.39738	0.000749692	Ilk	O55222	+
14.7283	13.5558	14.2673	13.2738	14.3411	13.3253	0.479034	0.537093	0.230709	Psmb5	O55234
15.8254	15.912	15.9743	12.4068	13.9227	12.2146	2.31268	3.05591	0.00212827	Dhx9	O70133	+
13.4538	13.7074	13.7781	11.8107	12.2078	11.6399	3.07944	1.76032	0.000591195	Pip5k1c	O70161	+
12.5876	13.178	13.0964	8.43622	12.2727	10.814	1.01316	2.44636	0.026407	Pip4k2a	O70172	+
14.0077	14.2076	14.1124	11.7028	12.543	11.6439	2.71603	2.14602	0.00104366	Eif3d	O70194	+
13.9829	13.9754	14.0608	14.5599	10.2199	13.5806	0.391431	1.21954	0.348514	Atp9a	O70228
15.2794	15.3451	15.2551	12.6045	13.1435	12.5089	3.661	2.54092	0.000462094	Eef1b	O70251	+
12.8861	12.8396	13.0378	9.39619	11.2941	9.78436	2.04643	2.76297	0.00369821	Hmox2	O70252	+
12.3921	12.5182	12.6046	8.67309	9.43839	10.922	1.88569	2.82716	0.00436429	Ptp4a2;Ptp4a1	O70274;Q63739	+
11.4875	11.3879	11.3724	9.81963	10.2915	8.47395	1.58765	1.88758	0.00640164	Grk6	O70293	+
12.5377	12.7061	12.6233	9.41537	10.8571	10.2965	2.34585	2.4327	0.00199351	Nmt1	O70310	+
9.50507	10.3286	10.9811	9.87604	8.26728	8.25172	1.00529	1.47325	0.0268939	Nmt2	O70311	+
15.0145	15.0265	14.9099	13.0844	13.5869	13.3167	3.41712	1.65431	0.000628429	Epb41l2	O70318	+
15.3342	15.3474	15.2339	13.4249	14.1199	13.8514	2.73457	1.50642	0.00106522	Gpx4	O70325	+
14.0308	9.77626	9.88486	8.69434	8.66284	7.25917	0.958101	3.02521	0.0323394	Pdlim1	O70400	+
13.9935	13.8803	13.9623	11.1871	12.0532	11.204	2.98989	2.46396	0.000710227	Fhl2	O70433	+
13.8354	13.5695	13.0954	11.8104	12.8191	11.5461	1.5017	1.44158	0.00762561	Psma3	O70435	+
16.0089	16.138	16.2289	14.489	15.2174	14.7957	2.37163	1.29121	0.00203817	Gnaz	O70443	+
14.379	13.8765	11.9922	10.6531	13.6517	11.5437	0.567623	1.46641	0.154077	Sfn	O70456
13.2134	13.6054	13.5627	9.16335	10.1867	7.50513	2.32941	4.50877	0.00215212	Ubr1	O70481	+
14.2008	14.2863	14.3454	12.0153	13.3068	12.2823	1.93293	1.74273	0.00408108	Snx3	O70492	+
13.8315	13.8875	13.7726	11.3604	12.5476	11.7753	2.28507	1.93607	0.00215504	Snx12	O70493	+
14.3855	14.2691	14.4767	12.343	12.9691	12.4401	3.03743	1.79301	0.000566265	Hsd17b12	O70503	+
17.7745	16.4181	12.7557	17.1933	17.5086	15.9736	0.325047	-1.24241	0.449355	Sprr2h	O70559
11.0562	10.3905	10.7007	7.92799	9.31647	8.00546	2.02921	2.29918	0.00383443	Diaph2	O70566	+
12.6574	12.2939	12.8493	10.8484	10.9048	10.8943	3.3304	1.71767	0.000545455	Smpd2	O70572	+
14.6873	14.0456	12.1661	13.3212	14.4852	13.1709	0.00995474	-0.0260801	0.985027	Alox12b	O70582
14.3866	14.2918	14.8256	12.2913	12.8572	12.5285	2.9514	1.94234	0.000830601	Cask	O70589	+
11.3786	11.4964	11.4495	9.70811	11.2301	9.19399	1.07286	1.39746	0.0212702	Pfdn2	O70591	+
17.9284	17.901	17.8458	15.8547	16.4185	16.0997	3.36588	1.76745	0.000581986	Wdr1	O88342	+
14.9839	15.0431	15.1023	13.2108	12.9188	13.1584	4.45435	1.94713	0	Slc4a4	O88343	+
11.9565	11.3872	12.1449	9.49537	9.5137	9.0729	3.10371	2.46886	0.000611382	Mtx2	O88441	+
13.7554	11.3887	11.7407	7.45828	8.80486	8.22384	2.11161	4.13261	0.00342661	Adcy1	O88444	+
13.8748	14.0626	14.3019	11.1243	12.4062	12.0711	2.26961	2.21257	0.00230592	Klc1	O88447	+
14.1084	13.7008	14.0531	12.9986	12.5011	12.0374	2.03748	1.44173	0.00376533	Klc2	O88448	+
10.334	9.8137	13.7522	7.95932	8.55259	9.66448	0.901261	2.57449	0.0393354	Rdh7	O88451	+
13.2736	13.224	13.1219	11.547	11.4704	11.0392	3.45495	1.85429	0.000666667	Dhcr7	O88455	+
16.9456	16.8631	16.9524	13.7979	15.8604	13.6961	1.60331	2.46888	0.00596289	Capns1	O88456	+
13.0208	12.9193	12.604	8.12749	10.4841	10.7734	1.64416	3.05302	0.00585037	Dync1i1	O88485	+
13.6819	13.5897	13.5407	11.9238	12.1405	11.9767	4.48306	1.59048	0	Dync1i2	O88487	+
12.0816	10.737	11.787	8.63385	9.83389	10.5149	1.28362	1.87433	0.0122725	Plin4	O88492	+
9.84524	10.2041	9.61731	8.5952	8.73066	8.13199	2.31107	1.40292	0.0021249	Ppt1	O88531	+
12.3925	12.4347	12.5821	8.47465	8.47521	8.9738	4.57854	3.82853	0	Zfr	O88532	+
20.8249	18.7196	13.1787	18.1029	8.73028	8.43437	0.676087	5.81857	0.0963451	Ddc	O88533
13.0702	13.4664	13.4239	11.7612	12.7812	11.9761	1.57461	1.14737	0.00675533	Cops3	O88543	+
14.4808	14.3896	14.453	13.1808	12.658	13.086	3.07196	1.46621	0.00058567	Cops4	O88544	+
13.6448	13.5171	13.7101	11.8	12.2432	10.6009	1.86475	2.07596	0.00455018	Cops6	O88545	+
18.4225	18.3912	18.513	15.082	16.9496	15.1324	1.93939	2.72086	0.00410377	Hnrnpa2b1	O88569	+
13.9767	14.147	14.2502	12.6888	13.0701	12.5945	2.89518	1.3402	0.000783505	Comt	O88587	+
10.2594	9.62928	10.7213	8.81502	8.22518	8.71307	1.94366	1.61893	0.00411139	Becn1	O88597	+
13.5171	14.4293	14.0896	11.5269	11.6273	11.7992	2.97826	2.36084	0.000699301	Pak1	O88643	+
14.4536	14.4034	14.7005	12.1934	12.8874	11.7597	2.55539	2.23901	0.00135562	Psmc3	O88685	+
13.0874	13.0868	13.0458	10.9646	11.3089	9.92319	2.3065	2.3411	0.0021182	Hcn2;Hcn1	O88703;O88704	+
9.67984	9.60086	10.1843	7.88619	10.6431	8.66071	0.378599	0.758323	0.367343	Orc4;SWISS-PROT:Q2YDI2	O88708;
17.2182	17.2173	17.1798	15.3044	15.74	15.5553	3.71754	1.67186	0.000516129	Ctbp1	O88712	+
12.1185	12.6424	11.773	9.43929	10.6068	11.5953	1.14063	1.63085	0.0175296	Map7	O88735	+
13.4982	13.5513	13.5024	11.8107	12.1322	12.0053	4.06532	1.53458	0.000914286	Bsn	O88737	+
11.6645	11.5626	11.5596	8.97085	9.64067	9.58336	3.27036	2.19727	0.000510121	Birc6	O88738	+
14.6814	14.7458	14.704	12.9952	13.5469	13.2706	3.06929	1.43954	0.000582043	Gdap1	O88741	+
12.2558	12.2529	12.3641	10.0114	8.62818	8.75055	2.68813	3.16087	0.00127651	Tom1	O88746	+
15.8484	15.7607	15.669	13.9834	14.5982	14.0808	2.83277	1.53857	0.000726404	Idh1	O88844	+
10.9626	10.9363	11.3734	9.33996	10.4008	9.10743	1.60023	1.47473	0.00600103	Akap10	O88845	+
11.9829	12.0576	12.2219	10.2651	10.8843	10.5103	2.86457	1.53427	0.000754342	Arl6	O88848	+
14.3841	14.3129	14.1355	13.4202	13.9002	13.4574	1.79427	0.684854	0.00477185	Rbbp9	O88851	+
9.54202	9.48429	9.57911	9.30895	7.9988	9.15568	0.795763	0.714	0.0608736	Mpp3	O88910
16.9255	17.0339	16.9527	15.0628	15.556	15.1213	3.38719	1.72399	0.000602871	Syn1	O88935	+
9.81993	12.1177	9.22661	9.20129	10.492	9.27934	0.304871	0.730546	0.481256	Lin7b	O88951
14.0909	13.7245	13.86	9.16628	13.4224	12.3358	0.812856	2.25029	0.0567723	Lin7c	O88952	+
12.254	12.207	12.3331	8.58878	10.4801	9.22911	2.15241	2.83206	0.00309641	Gnpda1	O88958	+
11.8072	11.2986	11.8459	9.27833	11.8865	11.0612	0.503122	0.90857	0.206469	Gcat	O88986
10.8243	11.0122	11.5574	8.86693	9.62698	7.5606	1.72237	2.44643	0.00510186	Olfm1	O88998	+
12.2993	11.3118	11.6857	7.86366	7.54647	8.55858	3.09221	3.77603	0.000599681	Itm2b	O89051	+
16.0119	16.0689	15.9495	14.0063	14.8034	14.3502	2.64912	1.6235	0.001228	Coro1a	O89053	+
15.1038	14.9314	14.7934	10.8983	14.128	11.2334	1.30051	2.85632	0.0117941	Rbm3	O89086	+
15.1345	14.2613	12.8889	12.6002	14.2407	13.1456	0.39898	0.766042	0.337785	Casp14	O89094
15.7528	15.7862	15.6744	13.855	14.5741	14.232	2.70875	1.51743	0.00103814	Lancl1	O89112	+
13.45	13.5614	14.6544	12.5191	12.4844	12.3432	1.68526	1.43974	0.00560259	Mt-Cyb	P00158	+
10.5993	10.7346	14.7543	8.02206	8.10445	8.31747	1.32988	3.8814	0.0111013	Adh1	P00329	+
14.3425	14.3531	14.5337	13.2919	12.5675	13.4516	2.02503	1.3061	0.00382688	Mtco1	P00397	+
17.237	17.3112	17.3372	15.9812	16.3091	16.1955	3.44915	1.13316	0.000663158	Mtco2	P00405	+
13.1506	12.9068	12.596	11.5514	11.8543	12.2504	1.74407	0.999078	0.00489305	mt-Co3	P00416	+
15.5607	15.4049	15.5207	13.5514	14.4132	13.2623	2.1335	1.75314	0.00321334	Hprt1	P00493	+
12.9619	11.9977	9.43541	9.31787	9.9835	8.59577	0.897071	2.16596	0.0399253	Amy1	P00687	+
9.20279	9.36739	8.73498	8.56547	11.7397	9.53277	0.368513	-0.844253	0.382137	SWISS-PROT:P00735;F2	;P19221
9.89452	8.42426	9.48927	9.26727	8.69555	8.50889	0.378407	0.445451	0.367506	Mtatp6	P00848
16.7482	16.773	16.573	14.686	15.6739	15.3878	2.07172	1.44887	0.00367451	Ca2	P00920	+
9.43357	8.7845	10.7861	8.53165	13.4698	8.00596	0.0632682	-0.334417	0.912428	C3	P01027
10.4719	9.88325	6.33431	7.95906	13.5139	-1.50911	0.187373	2.24185	0.704259	C4b	P01029
13.4432	15.0563	20.7054	9.11105	9.1223	7.81919	1.57995	7.71746	0.00655584	Ins1	P01325	+
12.9708	11.9054	9.33996	8.39319	8.40449	8.26093	1.32485	3.05252	0.0112812		P01629	+
14.7374	14.5485	11.7826	8.42556	15.3105	8.27002	0.529949	3.0208	0.181745		P01631
13.7547	13.8017	14.0461	13.4127	12.9051	13.0263	1.87607	0.752827	0.0043436	Thy1	P01831	+
8.3961	9.81993	8.97526	8.89819	8.95838	8.79029	NaN	0	1	Igkc	P01837
8.94154	9.31828	10.5018	10.1578	9.10294	10.1737	0.141103	-0.224247	0.792533	Ighg;Igh-1a	P01863;P01865
6.9011	8.745	8.70065	8.71042	8.50257	8.03121	0.177566	-0.299149	0.723346	Ighg2b	P01867
9.19562	9.92487	9.53835	8.68855	8.98505	9.97381	NaN	0	1	Ighg1	P01868;P01869
10.9003	9.28894	7.98442	8.96385	10.1487	8.62428	0.0520914	0.145607	0.927534	Ighm	P01872
11.4411	11.2817	11.6121	9.53318	11.2867	8.89631	1.00163	1.53955	0.027773	H2-L;H2-D1;H2-D1;H2-K1;H2-K1;H2-K1;H2-D1;H2-K1;H2-Q7;H2-Q8	P01897;P01899;P01900;P01901;P03991;P04223;P14426;P14428;P14429;P14430	+
17.1621	17.3311	17.5522	16.4029	17.3391	16.9867	0.67459	0.438931	0.0970101	Hba	P01942
16.963	16.8013	16.8991	15.6833	17.0332	16.3965	0.587483	0.516803	0.141178	Hbb-b1	P02088
20.4053	21.1174	20.8483	19.2943	20.5305	19.301	1.10475	1.08172	0.0193782	H3-5;H3-3a	P02301;P84244	+
8.50213	9.83264	10.0263	8.96389	9.78601	7.509	0.355503	0.700711	0.40234	Lamc1	P02468
14.002	14.0003	13.2439	12.7782	12.1443	12.85	1.57603	1.15791	0.00676563	Mtnd1	P03888	+
10.7873	11.0283	11.7437	8.21758	9.81528	10.7931	0.916809	1.57777	0.0376052	mt-Nd2	P03893	+
13.2327	13.3687	13.2324	12.3705	12.9362	12.192	1.56464	0.778357	0.00677901	Mtnd4	P03911	+
19.8208	19.9145	19.9698	17.1942	17.8536	17.2695	3.49625	2.46258	0.000366762	Gfap	P03995	+
8.90196	9.55038	9.91606	8.58495	13.7574	9.24637	0.258642	-1.07344	0.561849	Cfb	P04186
21.5474	21.5761	21.3586	20.5405	20.8796	21.4293	0.951034	0.544214	0.0332137	Mbp	P04370
11.1646	11.8942	11.0381	8.79447	13.0243	13.9119	0.124432	-0.544599	0.820303	Hbb-bh0;Hbb-bh1	P04443;P04444
14.5661	14.5383	14.5329	11.6568	13.2001	11.4629	1.94472	2.43912	0.00411903	Araf	P04627	+
9.72156	9.9422	9.28586	8.84892	17.2703	9.4767	0.336893	-2.21544	0.43016	Saa3	P04918
14.5626	14.4583	13.8999	13.4923	13.3481	14.4703	0.587031	0.536717	0.141276	Slc4a1	P04919
13.8617	13.9309	14.3787	12.7974	13.66	12.9173	1.38234	0.932181	0.00982035	Prnp	P04925	+
17.9212	17.9532	17.7356	15.8521	16.7305	16.1898	2.4354	1.61254	0.00167665	Aldoc	P05063	+
19.8877	19.8558	19.8251	17.7886	18.3545	18.0604	3.39202	1.7884	0.000607229	Aldoa	P05064	+
12.8224	12.6239	13.308	11.1472	12.8991	11.1734	0.894313	1.17817	0.0403854	Prkaca	P05132	+
16.9601	17.0435	16.9078	14.9271	15.6874	15.1907	2.77602	1.70207	0.000689342	Got1	P05201	+
18.1262	18.3476	18.6946	17.3623	17.6599	17.5329	2.02136	0.871112	0.00381438	Got2	P05202	+
23.04	23.1166	22.9976	21.2193	21.5466	21.4363	4.06457	1.65068	0.000901408	Tuba1b	P05213	+
19.0944	19.6663	20.0724	18.1999	18.7108	18.3259	1.68732	1.19887	0.00553863	Tuba3a	P05214	+
9.36523	9.77277	10.7832	7.83708	11.7394	8.44861	0.188363	0.632038	0.702411	Saa1	P05366
14.737	14.5844	14.5695	12.6542	13.0622	12.9303	3.73141	1.74812	0.000528926	Src	P05480	+
18.2548	18.3657	18.3023	16.4589	17.0149	16.6403	3.18303	1.60289	0.000454054	Ldha	P06151	+
15.8258	15.9044	15.7709	13.5223	14.1123	14.0489	3.27618	1.93924	0.000511156	Gpi	P06745	+
9.32223	9.42389	10.244	8.15083	9.6589	9.02477	0.613689	0.718541	0.127008	Ptprc	P06800
14.8009	14.6067	14.4608	12.7194	13.4136	12.6862	2.55269	1.68309	0.00135311	Me1	P06801	+
12.0486	12.1829	11.9963	10.1919	10.6629	9.35064	2.17904	2.0075	0.00299425	Gap43	P06837	+
-0.905629	9.31041	-1.60561	8.78345	9.76695	8.09003	0.863764	-6.61375	0.046334	Cfh	P06909	+
13.6636	13.4006	13.1018	12.3245	13.9001	12.5088	0.384089	0.47754	0.3594	S100a4	P07091
17.724	17.1729	14.9851	16.2115	17.1441	16.1918	0.0425644	0.111576	0.940336	Anxa2	P07356
12.8912	12.6977	12.7901	12.9055	15.54	11.3519	0.143346	-0.472806	0.788707	Alb	P07724
9.12066	9.3764	9.57128	8.54064	7.9167	8.17701	NaN	0	1	Serpina3k	P07759	+
17.2261	17.1959	17.3079	15.248	15.7118	15.2487	3.50733	1.84045	0.000372093	Hsp90aa1	P07901	+
11.7714	11.9571	11.988	9.46057	11.2373	7.8551	1.14691	2.38787	0.0170174	Pdia4	P08003	+
11.6898	11.705	12.3248	8.29832	13.0926	8.50235	0.543417	1.94208	0.170923	Aprt	P08030
12.1785	13.2512	8.25244	8.68372	8.89077	9.63619	0.627891	2.15713	0.119849	Spta1	P08032
12.5642	11.5607	10.44	9.33855	8.87909	8.54053	1.78112	2.60222	0.00472891	Ltf	P08071	+
12.4815	12.7887	13.379	13.645	12.7623	12.4218	0.0455752	-0.0599502	0.936511	Hsp90b1	P08113
9.17061	11.727	8.86295	9.24543	11.9505	8.92905	0.0309945	-0.121475	0.95543	Col4a2	P08122
14.5396	14.8671	14.9291	13.0284	13.7442	13.6113	2.20133	1.31729	0.0026217	Apoe	P08226	+
13.0634	13.1278	13.176	11.1042	12.6048	11.2403	1.42689	1.47264	0.00933333	Sod1	P08228	+
18.4802	18.766	18.8973	18.1578	18.1467	17.9554	1.96514	0.627869	0.00410327	Mdh2	P08249	+
13.8382	13.7751	13.8739	11.9487	12.2716	12.4528	3.36121	1.60467	0.000577982	Camk4	P08414	+
15.2487	15.3472	15.0989	13.559	14.0403	14.5962	1.71291	1.16642	0.00519956	Nefl	P08551	+
16.1763	16.0053	15.8382	14.2417	14.9093	15.3609	1.58222	1.16934	0.00656588	Nefm	P08553	+
15.4233	15.5159	15.4357	14.008	14.0758	14.1506	4.9762	1.38015	0	Nras	P08556	+
17.8962	17.0387	15.7001	17.2133	18.9532	17.3284	0.487768	-0.953301	0.221837	Krt13;SWISS-PROT:P08730-1	P08730;
17.5691	17.6188	17.5359	15.987	16.4148	16.1435	3.40225	1.39285	0.000619165	Gnai2	P08752	+
9.43159	7.9191	9.53305	11.3471	7.52336	11.0057	0.305826	-0.997456	0.480308	Itgb1	P09055
12.9764	13.1966	13.2199	11.9581	12.4082	12.3844	2.22163	0.880747	0.00257804	P4hb	P09103	+
13.2732	13.2278	13.2682	13.16	13.2673	10.4912	0.450427	0.950197	0.263812	Ncl	P09405
18.5492	18.5759	18.5764	16.7862	17.3873	17.023	2.99388	1.50167	0.000715308	Pgk1	P09411	+
15.0679	14.8843	14.876	13.0189	13.4091	13.2552	3.72484	1.71498	0.00052459	Fth1	P09528	+
15.8964	16.1251	16.1561	15.1787	15.5541	15.3164	2.18137	0.709429	0.00291355	Sod2	P09671	+
13.0356	13.4413	13.4211	11.2745	12.3426	11.3841	1.96042	1.63228	0.00417075	Nudt10;Nudt11	P0C027;P0C028	+
17.3369	17.4625	17.8626	16.8801	17.754	16.6892	0.541287	0.446234	0.172838	H2az1;H2az2	P0C0S6;Q3THW5
9.32752	9.83347	10.0207	9.1165	8.67581	9.59084	0.827887	0.599507	0.0532449	Wipf3	P0C7L0
21.6142	21.8774	22.0445	19.4214	20.475	18.7553	1.94797	2.29476	0.00412415	Ubb;Ubc	P0CG49;P0CG50	+
13.6538	13.6422	13.8205	12.2368	12.7067	12.6725	2.70708	1.16679	0.00103704	Ndufb1	P0DN34	+
17.579	17.5959	17.5194	16.09	16.535	15.9978	2.89939	1.35716	0.000787565	Calm1;Calm2;Calm3	P0DP26;P0DP27;P0DP28	+
12.6122	12.2478	12.2228	9.93649	9.62975	7.75608	2.0295	3.25351	0.00383695	Lynx1	P0DP60	+
9.82657	9.59312	10.1662	9.26358	6.34936	8.74137	0.89089	1.74387	0.0410247	Zftraf1	P0DW87	+
15.8352	14.906	12.3356	15.7786	14.5006	12.6808	0.00928865	0.0389303	0.985688	Anxa1	P10107
20.8454	20.827	20.9332	18.8048	19.3575	19.1236	3.38715	1.77327	0.000601432	Eef1a1	P10126	+
12.4971	12.4483	12.388	8.49508	12.4601	11.6973	0.571153	1.56029	0.151844	Alad	P10518
13.3813	13.4356	13.5494	12.2224	13.1022	12.4605	1.49037	0.860411	0.00785378	Ctsb	P10605	+
14.0155	14.1552	14.447	11.6348	12.3507	11.4343	2.84601	2.39932	0.000733414	Eif4a2	P10630	+
16.7882	16.8218	16.8012	14.657	14.7641	14.8582	5.38455	2.04399	0	Mapt	P10637	+
17.3523	17.1594	16.9469	15.7179	16.7391	15.8376	1.43072	1.05466	0.00922587	Txn	P10639	+
18.2281	18.3216	18.2058	16.3196	16.8039	16.3963	3.45672	1.74525	0.000668435	Gstm1	P10649	+
13.066	12.869	12.623	8.78141	11.9231	10.5067	1.25308	2.44891	0.0129952	Tcea1	P10711	+
12.5569	12.8736	12.7373	12.1725	11.2757	11.2259	1.65378	1.16454	0.00575543	Rras	P10833	+
15.8924	15.8593	15.7702	14.1108	14.3941	14.0599	3.93873	1.65238	0.000727273	Slc3a2	P10852	+
19.1197	19.8448	19.4722	18.2276	19.7072	18.4608	0.603874	0.680363	0.132194	H2bc7;H2bc14;H2bc3;H2bc9;Hist2h2bb;H2bc4;H2bc12;Hist1h2bp	P10853;P10854;Q64475;Q64478;Q64525;Q6ZWY9;Q8CGP1;Q8CGP2
17.9061	17.7244	17.2388	15.9538	17.4576	16.2349	1.0025	1.07438	0.0274495	H1-0	P10922	+
11.4939	9.30154	9.6338	10.7432	15.5898	10.978	0.596961	-2.29392	0.135911	Col1a1	P11087
11.5845	11.462	11.5877	6.95853	13.5714	8.15527	0.414575	1.98302	0.314646	Fn1	P11276
12.695	12.0624	12.591	8.63888	10.8319	10.6366	1.53091	2.41366	0.00702713	Fabp3	P11404	+
15.0866	14.6618	12.9204	12.8221	14.2787	13.316	0.403281	0.750679	0.332027	Lamp1	P11438
14.7277	14.3079	14.8923	13.2556	13.3585	13.3739	2.74589	1.31332	0.00107692	Cdk1	P11440	+
17.585	17.7339	17.6379	15.7325	16.1876	15.7376	3.44879	1.76634	0.000661417	Hsp90ab1	P11499	+
8.7615	10.3648	11.0289	8.23939	9.88017	8.71001	0.596562	1.10853	0.136276	Dmd	P11531
11.1702	11.8217	12.3937	9.08315	8.77384	8.51384	2.81676	3.00494	0.000717828	L1cam	P11627	+
14.9179	9.15952	14.4383	8.76383	13.9117	8.82719	0.392766	2.33767	0.346163	Krt8	P11679
18.1205	18.1555	18.2949	16.3275	16.6338	16.6096	3.92794	1.66665	0.000715084	Camk2a	P11798	+
14.5896	14.7109	14.5665	13.9004	14.5102	13.5988	1.07076	0.619184	0.0213985	Itpr1	P11881	+
15.324	15.237	15.6678	14.6428	14.7414	14.2956	1.96739	0.849705	0.00411104	Tcp1	P11983	+
11.3156	11.6279	10.5647	9.38179	8.62786	8.46691	2.28449	2.34388	0.00224942	App	P12023	+
8.94317	8.16719	10.1896	8.57424	9.34897	7.97312	0.262434	0.467876	0.555428	Mdk	P12025
15.2074	15.0808	15.1456	12.9785	13.4147	12.8886	3.60254	2.05063	0.000422442	Prkar2a	P12367	+
17.7312	17.7499	17.7139	15.7272	16.3617	16.0111	3.11762	1.69835	0.000417219	Pfkl	P12382	+
14.7677	13.8041	9.49686	12.8725	13.0897	12.5044	0.0273155	-0.132618	0.95973	Serpinb2	P12388
12.5843	12.1672	12.6036	10.1434	9.38319	8.32879	2.35977	3.16659	0.00201808	Chrm1	P12657	+
16.0916	16.1844	16.1985	14.2444	14.7032	14.0798	3.17839	1.81571	0.000450805	Calb1	P12658	+
10.3451	9.96235	16.8357	8.60554	8.70416	8.79912	0.758123	3.67809	0.0705682	Fabp1	P12710
16.9	16.9083	16.7708	15.0269	16.7565	15.5926	0.979085	1.06773	0.0300266	Cox5a	P12787	+
14.2088	14.0282	14.0003	11.7566	13.2342	11.6186	1.64262	1.87598	0.00584114	Pdcd6	P12815	+
13.1842	12.9313	12.9292	11.3707	11.2919	11.6319	3.5432	1.58343	0.000385542	Prkar1b	P12849	+
14.9373	15.0093	15.0405	12.413	13.0905	12.8279	3.42882	2.21855	0.000641221	Cntn1	P12960	+
14.1115	14.4798	14.5624	12.8957	14.0081	12.8689	1.31883	1.12698	0.0113694	Rpl7a	P12970	+
13.4201	13.6117	13.7495	11.5433	12.14	11.5192	2.93663	1.85961	0.000816107	Ncam1	P13595	+
15.8056	15.7868	15.8513	14.0853	14.4874	14.4989	3.35056	1.45738	0.000567568	Gpd1	P13707	+
11.0181	11.6992	11.5881	9.64786	10.4644	9.60171	1.91983	1.53045	0.00410424	Dnmt1	P13864	+
16.4926	16.2316	16.0349	14.3881	18.5974	14.7814	0.0870472	0.330734	0.877124	S100a6	P14069
19.1027	19.181	18.9591	17.1903	17.6692	17.1804	3.24571	1.7343	0.000490272	Atp1b1	P14094	+
16.9442	16.7308	16.9666	15.2922	15.8031	15.422	2.88885	1.37478	0.000776501	Rpl27a	P14115	+
16.5259	16.7889	17.2521	14.8244	15.348	14.7442	2.56906	1.88343	0.00137218	Rps16	P14131	+
15.3672	15.2953	15.1933	13.7789	14.4614	13.8118	2.29156	1.26789	0.00209183	Rpl7	P14148	+
18.0127	18.1663	18.0585	16.181	16.9234	16.4111	2.66485	1.574	0.00124166	Mdh1	P14152	+
13.4678	13.7324	13.733	11.4756	12.9735	11.595	1.53804	1.62968	0.00693902	Rpsa	P14206	+
14.7603	14.6562	14.7929	15.1358	14.5935	15.0427	0.471301	-0.187557	0.238029	Calr	P14211
15.7532	15.5858	15.6491	13.8634	14.0985	13.7176	3.89223	1.76953	0.000680851	Atp1b2	P14231	+
15.5499	14.8819	13.987	12.8583	14.509	13.0651	0.899723	1.32881	0.0395342	Hspb1	P14602	+
13.7603	13.6152	13.759	8.06715	10.9561	9.76154	2.09568	4.11658	0.0034739	Psmd3	P14685	+
15.4207	15.5261	15.6597	13.5815	14.3869	13.6887	2.48941	1.64982	0.00162622	Anxa6	P14824	+
14.7682	14.7349	14.9042	12.1394	13.7521	12.31	1.80087	2.06863	0.00474929	Rplp0	P14869	+
16.2756	16.4472	16.3641	14.3517	14.6481	14.6224	4.15662	1.8216	0.00104918	Map1b	P14873	+
19.9357	19.8954	19.9583	17.8312	18.6068	18.4131	2.66859	1.64608	0.00124544	Glul	P15105	+
12.988	12.9334	12.8666	12.6622	13.5583	12.2481	0.0982797	0.106474	0.860456	Ntrk2	P15209
11.0941	10.9795	10.7645	9.55678	8.13213	8.17193	2.08297	2.32577	0.00353877	Bpgm	P15327	+
12.5863	12.6633	12.5392	10.5647	11.1	12.4251	1.04532	1.23301	0.0237948	Kcnc1	P15388	+
10.1536	9.42934	11.5278	8.16734	9.32023	8.56134	1.12993	1.68727	0.0183066	Cyp2a4;Cyp2a5;Cyp2a12	P15392;P20852;P56593	+
13.777	13.7005	13.8631	12.4237	12.3787	12.0906	3.68908	1.48256	0.000483019	Sptb	P15508	+
16.9337	16.9228	16.8996	15.05	15.574	15.2566	3.35478	1.6251	0.000571429	Nme1	P15532	+
12.6396	13.4384	12.3879	11.3826	11.1034	7.56215	1.03792	2.80592	0.0245881	Gstm2	P15626	+
16.6183	16.8226	16.8217	15.7764	17.13	15.8748	0.487369	0.493767	0.222376	H1-2	P15864
15.1423	15.0872	15.1849	13.2455	15.5193	13.7753	0.627324	0.958067	0.12036	Lgals1	P16045
14.8732	14.8242	14.9429	13.2762	13.4922	13.3581	4.51436	1.50456	0	Prkce	P16054	+
11.3012	11.6686	11.3464	9.02232	10.9046	8.51835	1.2495	1.95702	0.0132883	Fgfr1;Fgfr2;Fgfr3	P16092;P21803;Q61851	+
17.754	17.8567	17.8463	16.0284	16.1527	16.1489	5.28212	1.70899	0	Ldhb	P16125	+
18.8493	18.8793	18.6473	17.0593	17.7457	17.8517	2.05982	1.23976	0.00364997	Cnp	P16330	+
9.76161	10.2502	13.8215	7.92762	8.26845	7.92271	1.18491	3.23817	0.0151072	Pah	P16331	+
14.7668	14.7271	14.832	12.9397	13.0323	13.0712	5.42708	1.76088	0	Kcna1	P16388	+
15.8037	15.9275	17.6447	13.911	14.7137	14.0286	1.59441	2.24088	0.00622382	Ass1	P16460	+
16.6088	16.3043	16.0712	14.3213	14.9857	14.7181	2.58017	1.65309	0.00138652	Sptan1	P16546	+
14.6494	14.5224	14.3617	13.2293	13.4483	13.7066	2.54303	1.04978	0.00134068	Ctsa	P16675	+
21.8451	21.9211	21.765	19.9782	20.4172	20.2689	3.54121	1.62229	0.000384384	Gapdh	P16858	+
9.76685	10.1673	8.95665	8.91637	13.3088	8.2179	0.115117	-0.517433	0.834907	Hmga1	P17095
18.8756	18.8895	18.8607	16.4314	17.3405	16.5785	2.75465	2.09177	0.000818792	Hspa2	P17156	+
18.3087	18.6632	18.7324	16.717	17.6366	16.8677	2.05231	1.49432	0.0036354	Eno1	P17182	+
17.9974	18.0118	17.7767	15.9524	16.4685	16.0817	3.28313	1.76111	0.000514286	Eno2	P17183	+
10.7135	11.3706	10.9581	12.4967	12.0114	12.5048	2.20301	-1.32354	0.00262555	Ptbp1	P17225	+
16.6295	16.5999	16.5072	14.5349	15.228	14.8304	2.9584	1.71439	0.000836314	Ap2a1	P17426	+
15.5468	15.7868	15.7624	13.4946	14.1805	13.5568	2.96464	1.95471	0.000843273	Ap2a2	P17427	+
12.0082	12.1018	14.2594	9.18168	11.2326	10.4756	1.23482	2.49317	0.013581	Selenbp1;Selenbp2	P17563;Q63836	+
19.5003	19.4419	19.5667	17.8966	18.2288	18.0584	3.82961	1.44169	0.000621359	Hk1	P17710	+
19.7486	19.9311	20.0145	18.0297	18.645	18.1407	2.86441	1.62627	0.000752475	Ppia	P17742	+
17.8992	18.0076	18.0658	16.1422	16.682	16.6289	2.96612	1.50651	0.000845619	Tpi1	P17751	+
15.8774	15.8583	15.8056	14.7527	14.6819	15.0068	3.28936	1.03333	0.000522822	Slc2a1	P17809	+
14.5241	14.5481	13.7767	13.1669	13.1021	14.5438	0.564377	0.678645	0.155958	Hspa1b;Hspa1a	P17879;Q61696
18.0141	16.6018	13.3971	13.8774	11.2584	14.5869	0.746245	2.76349	0.0733143	Lyz1	P17897
14.1168	14.4629	14.4215	13.4511	13.3364	12.9913	2.43755	1.07412	0.00168096	Ptpra	P18052	+
14.4117	14.4288	14.329	12.0733	13.7673	12.3508	1.46529	1.65936	0.00869202	Ctsd	P18242	+
13.596	13.5084	13.5231	12.1921	12.9682	11.9606	1.72682	1.16891	0.00500933	Bsg	P18572	+
18.4678	18.5246	18.5505	16.802	17.0733	17.0066	4.27422	1.5537	0	Cfl1	P18760	+
20.1216	20.0947	20.1438	18.2712	18.5835	18.5429	4.12292	1.65417	0.000984615	Gnao1	P18872	+
17.5371	17.4545	17.1964	16.6421	16.725	15.9741	1.66791	0.948911	0.00573839	Fasn	P19096	+
16.9603	16.87	16.7707	15.0068	15.7325	15.3349	2.64966	1.50895	0.00122923	Gstp1	P19157	+
14.1466	14.2008	14.0644	12.0377	12.8967	13.5686	1.36805	1.30295	0.010101	Nefh	P19246	+
15.0568	15.0772	14.9237	12.8518	13.8908	12.8361	2.1813	1.82633	0.00291145	Rpl13a	P19253	+
16.8419	17.1499	16.673	16.2307	15.9698	15.7735	2.01848	0.89696	0.00389034	Cox5b	P19536	+
15.8866	15.8783	15.7322	14.665	15.2409	14.8133	2.17139	0.926003	0.0029729	Cox4i1	P19783	+
15.6782	14.8431	13.6574	12.5182	14.7063	13.5474	0.588139	1.13559	0.140835	Hspa5	P20029
13.2866	13.0267	13.2079	12.7547	13.0486	11.823	0.770961	0.631673	0.0673001	Hexb	P20060
15.8652	15.7935	15.6387	14.942	15.3839	15.1042	1.8919	0.622416	0.00430585	Prdx3	P20108	+
20.7574	21.5778	18.5172	21.3228	20.6137	20.1538	0.158552	-0.412631	0.760633	Vim	P20152
18.3771	18.2489	17.3143	17.6075	18.1007	17.228	0.328167	0.334679	0.444763	Map2	P20357
14.1434	14.2571	13.8668	12.0207	13.7733	12.4649	1.16639	1.33611	0.0156904	Prkca	P20444	+
14.7224	14.8844	14.6454	13.507	13.5914	13.8935	2.86626	1.08675	0.00075528	Mag	P20917	+
12.3481	10.766	9.95619	9.23894	15.8876	9.34183	0.0706416	-0.466019	0.901298	Plg	P20918
17.343	17.034	16.5008	15.3454	16.2351	15.4331	1.57808	1.28808	0.00654249	Tpm3	P21107	+
12.4193	12.8018	13.028	9.16027	12.1974	10.1261	1.16107	2.25515	0.0160283	Ubl4a	P21126	+
14.3674	14.5066	14.9389	12.6818	13.5255	12.8039	2.1528	1.60055	0.00309859	Myo5b	P21271	+
16.3042	16.2922	16.4364	14.5833	14.9713	14.5469	3.48008	1.64379	0.000352617	Gna11	P21278	+
15.2393	15.2048	15.2366	13.6159	14.2669	13.2372	2.14157	1.52024	0.0030662	Gnaq	P21279	+
12.9663	12.949	13.1048	11.2322	12.0732	11.1479	2.1509	1.52225	0.00308989	Akr1b7	P21300	+
12.415	12.1661	12.1837	10.79	11.4774	11.8389	1.30588	0.886133	0.0116267	Abcb1a	P21447	+
12.7621	13.0649	13.5299	8.7545	11.588	9.22595	1.64566	3.26285	0.00585654	Cst3	P21460	+
9.87886	10.6086	10.6076	9.37724	9.43679	8.81091	1.6731	1.15671	0.00569652	Eno3	P21550	+
13.11	13.047	13.1815	11.4441	12.5329	12.1685	1.52465	1.06433	0.0074179	Tgm2	P21981	+
13.1526	13.3289	13.6778	12.5268	12.7437	12.4064	1.97135	0.827464	0.00412666	Fech	P22315	+
11.4943	11.1738	11.2454	7.36128	11.1359	7.97294	0.99122	2.48107	0.02891	Cbl	P22682	+
11.3645	12.0353	12.3456	10.1619	9.70782	9.65497	2.47873	2.07358	0.00161336	Gabrg2;Gabrg1	P22723;Q9R0Y8	+
13.0042	13.0074	13.2684	10.1419	11.663	10.7043	2.12142	2.25695	0.00327448	Ap1g1	P22892	+
12.4768	12.0717	12.5545	8.47817	10.2468	9.74009	2.20567	2.87931	0.00263328	Eif3a	P23116	+
10.5339	10.0602	10.9187	9.06285	9.88673	8.44089	1.32153	1.37413	0.0113744	Cbx3	P23198	+
15.4241	15.3805	15.5056	14.1155	14.4498	14.1242	3.31768	1.20693	0.000541935	Gja1	P23242	+
14.7293	14.4083	13.5338	12.4742	13.2336	12.4179	1.57044	1.51523	0.00673482	Pnp	P23492	+
14.6184	14.559	14.6015	12.7697	13.2288	12.4533	2.84968	1.7757	0.000737864	Pcmt1	P23506	+
10.3203	10.9113	11.3947	8.35949	9.18565	8.62263	2.25983	2.15286	0.00238655	Gfus	P23591	+
11.5269	12.32	11.6728	8.51058	11.36	8.3795	1.13678	2.42319	0.0175812	Gria1	P23818	+
11.7161	12.5636	12.4514	9.91689	10.8627	9.33124	1.88054	2.20672	0.00435392	Gria2	P23819	+
13.0282	13.2926	12.4353	9.50186	11.4049	10.5683	1.79361	2.42701	0.00476374	Cryab	P23927	+
15.6336	15.5399	15.1635	14.8731	15.6283	14.8929	0.474815	0.314242	0.234771	Cat	P24270
12.2766	12.5792	12.6198	8.29124	11.2923	11.9605	0.80673	1.97719	0.058035	Bcat1	P24288
12.8327	12.9661	13.8285	9.95901	12.9525	9.8415	1.00985	2.29141	0.0265744	Ppib	P24369	+
11.4286	10.9043	10.7411	9.66799	11.6985	10.5145	0.252771	0.397664	0.57237	Capg	P24452
13.5479	13.2828	13.2966	8.8421	8.95409	9.61144	4.11578	4.23991	0.000969697	Cyp2d11	P24457	+
13.2449	13.3075	13.5103	10.1785	13.8463	11.842	0.587146	1.39862	0.141244	Gsta4	P24472
14.434	14.3334	14.3421	12.4333	13.1305	12.3104	2.60727	1.74509	0.00119455	Lta4h	P24527	+
9.65065	11.3492	8.80205	8.04978	9.50246	9.21491	0.50881	1.01159	0.201389	Th	P24529
13.3134	13.1125	12.9606	11.6721	11.907	11.6679	3.36174	1.37985	0.00057931	Impdh2	P24547	+
14.2822	14.1294	14.0305	12.2392	12.9046	13.337	1.80372	1.32047	0.00461327	Aldh1a1	P24549	+
8.49034	10.3992	9.99593	10.7326	9.56171	11.9222	0.548636	-1.11036	0.167737	Mcm3	P25206
18.8042	18.559	18.5735	17.2146	17.0652	17.6046	2.77868	1.35077	0.000692483	Rps2	P25444	+
12.9754	12.7964	12.9721	11.2146	12.1866	11.5427	1.91328	1.26667	0.00415422	Tln1	P26039	+
13.4055	13.2467	12.264	8.82587	12.9358	11.4572	0.689447	1.89905	0.0913348	Ezr	P26040
14.7409	14.9542	14.7708	13.0216	13.8207	13.3982	2.3741	1.40848	0.00204326	Msn	P26041	+
13.4191	13.6793	14.0412	12.1882	11.9605	12.3356	2.74113	1.55175	0.00107338	Ctnna1	P26231	+
10.0219	10.1499	10.4008	13.8987	13.2803	16.4845	1.93827	-4.36364	0.00409871	Ptma	P26350	+
13.1401	13.1761	13.3153	10.9325	11.6384	11.2314	3.10863	1.94305	0.000411093	U2af2	P26369	+
17.0389	17.1543	17.145	16.1111	16.3948	16.0405	2.90533	0.930581	0.000790637	Glud1	P26443	+
13.4003	13.6783	13.6831	7.29633	11.2301	9.77892	1.64411	4.1521	0.00584729	Psmd7	P26516	+
14.5402	14.663	14.7279	12.6194	13.0884	12.8391	3.5966	1.79476	0.000418301	Sars1	P26638	+
13.9388	14.1711	14.1902	12.393	14.1702	11.8418	0.853101	1.29834	0.0482025	Marcks	P26645	+
15.9938	16.1164	15.8222	14.2876	14.8486	14.577	2.8112	1.40639	0.000713615	Fkbp1a	P26883	+
13.9091	13.6642	14.3431	12.3207	13.5523	12.5898	1.27574	1.15123	0.0124528	Snrpb;Snrpn	P27048;P63163	+
13.2854	13.5024	13.604	11.2805	12.4765	12.4701	1.56348	1.38825	0.00676877	Map4	P27546	+
14.9913	15.1139	15.0319	13.1744	13.8046	13.3634	2.9597	1.59822	0.000837466	Gna13	P27601	+
14.8518	14.7909	14.5406	12.6149	13.1998	12.6213	3.04906	1.91575	0.000571429	Plaa	P27612	+
15.8	15.9138	15.813	13.9078	14.2673	13.9728	3.98609	1.79295	0.000795031	Rpl3	P27659	+
16.3911	12.1601	12.5595	8.83883	10.3975	9.42871	1.36188	4.14853	0.0101906	Rasgrf1	P27671	+
17.6438	17.9755	17.6188	17.4339	19.1	16.9731	0.0467718	-0.089674	0.935096	Pdia3	P27773
13.8135	13.8172	13.8951	11.7271	12.1116	12.0156	4.04377	1.89047	0.000864865	Braf	P28028	+
13.1484	13.1443	13.1872	10.5098	11.6172	11.3695	2.39453	1.99445	0.00196462	Aco1	P28271	+
13.3661	13.3874	13.5059	11.1241	12.2218	11.8238	2.19784	1.69654	0.00260831	Apex1	P28352	+
15.9742	16.0172	16.0864	14.2443	14.8277	14.4565	3.0242	1.51645	0.000558692	Adh5	P28474	+
15.22	15.0395	14.8989	13.2356	13.6499	13.2069	3.23249	1.68867	0.000482759	Slc6a9	P28571	+
12.406	12.8525	12.9527	10.8228	12.2147	11.1177	1.38467	1.35205	0.00977248	Adss1	P28650	+
18.0753	17.9938	17.9781	16.3226	16.7977	16.4054	3.26284	1.50715	0.00050501	Camk2b	P28652	+
9.71916	9.40729	11.3876	9.02784	13.9298	8.6959	0.0740679	-0.379847	0.896723	Bgn	P28653
14.4284	14.4208	14.9121	8.61014	7.90879	6.92097	3.71055	6.77382	0.000507937	Nap1l1	P28656	+
15.0428	15.1579	15.2706	13.276	13.6924	13.1646	3.29235	1.77942	0.000527197	Atxn10	P28658	+
11.8754	11.6786	10.9583	8.46489	8.67437	8.4688	3.30554	2.96809	0.000533898	Celf1	P28659	+
16.0361	16.0526	16.1198	14.1725	15.0438	14.4855	2.37494	1.50225	0.00204496	Nckap1	P28660	+
13.7314	12.0681	13.7296	15.1488	12.5316	13.0977	0.161411	-0.416359	0.75598	Septin4	P28661
17.1719	17.2314	17.1146	15.3687	15.6436	15.502	4.37582	1.66785	0	Napb	P28663	+
10.3901	11.6803	12.2933	7.31008	8.90678	8.79347	1.82701	3.11776	0.00466937	Mug1	P28665	+
12.0452	12.5005	11.9129	7.74252	13.8747	10.5661	0.32934	1.42506	0.442758	Marcksl1	P28667
13.214	13.5741	13.3785	11.9313	12.0544	10.9402	2.04746	1.74693	0.00370557	Kif5c	P28738	+
14.9537	14.9557	15.1102	13.2354	13.7723	13.3616	3.09381	1.55011	0.000602564	Kif2a	P28740	+
12.4621	11.9606	11.8069	7.57755	12.5936	7.69936	0.771273	2.78635	0.0672777	Kif3a	P28741
13.5518	13.5592	13.4923	11.4337	12.3709	12.0755	2.32244	1.57442	0.00214354	Prkcd	P28867	+
15.9754	16.0175	16.0175	13.3711	13.5552	13.1243	4.527	2.65324	0	Pabpc1	P29341	+
12.8445	12.7654	12.6799	11.1507	11.8004	11.4069	2.59448	1.31058	0.00118533	Gnb4	P29387	+
9.24886	9.07431	10.0817	9.46752	8.67945	9.02724	0.459387	0.410224	0.252191	Nedd8	P29595
14.5228	14.8483	14.9129	13.9965	13.9469	13.5975	2.20081	0.914346	0.00261978	Oat	P29758	+
17.6037	17.645	17.9328	16.2503	16.7255	16.2949	2.68325	1.30361	0.00126598	Ckmt1	P30275	+
13.5984	13.6578	13.7263	11.128	11.8877	11.3081	3.1749	2.2196	0.000448399	Fkbp4	P30416	+
11.7783	12.1645	12.2437	9.74378	10.9232	9.65276	1.96877	1.95557	0.00411364	Ctnnd1	P30999	+
15.9523	16.0976	16.3143	13.5989	15.2433	13.3937	1.57812	2.04279	0.00654582	Des	P31001	+
12.1253	13.2733	13.8022	9.48095	9.40278	9.54099	2.71265	3.59199	0.00104145	Aimp1	P31230	+
15.0818	15.0392	15.1916	12.9635	13.6779	13.4889	2.85884	1.7274	0.000746012	Prkar2b	P31324	+
14.8986	14.7748	14.6346	13.119	13.315	13.0734	3.94458	1.60017	0.000731429	Slc6a1	P31648	+
19.0455	18.9724	18.8259	17.1183	17.4339	16.6437	2.85572	1.8826	0.000744186	Slc6a11	P31650	+
9.6163	9.23688	9.51098	7.92626	13.1807	8.837	0.117966	-0.526612	0.830784	S100a9	P31725
13.7653	13.855	14.0433	13.5504	12.5373	12.2844	1.30036	1.09714	0.0117889	Dbi	P31786	+
16.1062	15.8123	15.9741	13.6704	14.1688	14.1288	3.3966	1.97486	0.000613139	Map2k1	P31938	+
14.1482	14.2486	14.7643	13.3957	13.7518	13.624	1.66747	0.796543	0.00573533	Scp2	P32020	+
15.2585	15.0613	14.8496	12.3969	13.3416	12.7151	2.75499	2.23861	0.000819709	Slc2a3	P32037	+
13.0315	12.9953	13.2848	11.6825	12.2842	11.6928	2.2919	1.21736	0.00209346	Ssb	P32067	+
12.08	12.2981	12.4817	8.50821	11.1981	8.82057	1.49934	2.77762	0.00777563	Drg1	P32233	+
9.78576	9.76461	9.43326	8.32413	11.9272	9.83925	0.128906	-0.368968	0.812917	Serpinc1	P32261
13.4647	12.7239	12.9288	8.51965	11.6356	11.462	1.1362	2.50004	0.0176178	Kras	P32883	+
14.1906	14.3963	14.5674	12.3011	13.0983	12.3963	2.54397	1.78616	0.00134438	Wars1	P32921	+
18.0408	18.1555	17.4805	16.447	16.6912	17.6113	1.11579	0.975765	0.0190357	Kif1a	P33173	+
15.8758	15.9167	15.8019	13.8781	14.4736	14.1623	3.19296	1.69348	0.00045735	Ranbp1	P34022	+
12.856	12.2666	12.4024	8.63105	8.45843	11.0498	1.66517	3.12857	0.00571398	Ptk2	P34152	+
18.2526	18.2504	18.4274	16.6818	16.8797	16.6481	4.14462	1.57357	0.00103226	Mif	P34884	+
13.4474	13.6373	13.9103	11.4244	12.2213	11.7344	2.65523	1.87164	0.00123417	Ephx2	P34914	+
12.0475	11.0677	10.4495	8.16929	9.86969	8.78114	1.5245	2.24823	0.00741425	Usp4	P35123	+
12.6436	12.5738	12.8511	10.4113	10.3072	11.1085	2.84718	2.08054	0.000736077	Ptpn11	P35235	+
16.6956	16.5187	16.6501	14.8048	15.4853	14.9922	2.72354	1.52741	0.00105263	Rab5c	P35278	+
14.0037	14.1217	13.9689	9.1706	12.6285	11.3967	1.36769	2.96617	0.0101481	Rab6a	P35279	+
14.3639	14.5473	14.4819	13.6682	12.8383	13.231	2.11355	1.21854	0.00342896	Rab21	P35282	+
12.4777	12.5232	12.7379	10.6508	11.1595	10.7175	3.20306	1.73701	0.000463235	Rab12	P35283	+
13.1826	12.9973	13.1085	11.645	11.4771	12.3911	1.93202	1.25839	0.00407858	Rab22a	P35285	+
13.6537	13.6803	13.0047	11.6105	12.1501	11.8102	2.37284	1.5893	0.00203987	Rab23	P35288	+
14.9735	14.8416	14.8593	12.5933	13.63	13.1315	2.3756	1.77321	0.00204667	Rab18	P35293	+
12.1799	9.30577	10.1543	8.12961	15.9919	10.5509	0.152413	-1.01081	0.772005	Ppard	P35396
11.0377	11.0751	11.5643	8.00992	10.6058	8.25251	1.26046	2.26962	0.0128744	Grin1	P35438	+
18.3958	18.3827	18.4357	17.3003	17.4107	17.5112	4.03219	0.997347	0.000847682	Pdha1	P35486	+
14.291	14.2687	12.2611	13.3154	14.307	13.1526	0.00657083	0.0152884	0.989657	Hal	P35492
13.7782	13.7072	14.0722	11.5876	12.9869	12.5671	1.57547	1.472	0.0067622	Fah	P35505	+
11.2174	11.4625	11.6547	13.3408	12.3167	12.9615	1.93199	-1.42814	0.00407607	Fbl	P35550	+
13.0931	12.965	13.2915	12.3302	11.2224	10.5067	1.51259	1.76339	0.00756335	Canx	P35564	+
11.9996	11.5514	11.6811	8.28672	10.8164	8.14517	1.41189	2.66124	0.00949721	Ap1m1	P35585	+
19.2748	19.1421	18.8967	17.5624	18.1365	17.8334	2.49433	1.26044	0.00163345	Prdx1	P35700	+
15.4855	15.1508	15.1167	13.0727	13.7872	13.4194	2.8116	1.82459	0.000714454	Cd81	P35762	+
18.8622	18.6783	18.8711	16.8625	17.3831	16.7844	3.0837	1.79386	0.000593997	Gpm6a	P35802	+
14.9541	15.4035	15.172	13.6056	13.7148	13.5298	3.42736	1.55982	0.000639594	Gpm6b	P35803	+
12.5857	12.6885	12.7968	11.9227	8.28884	9.01477	1.2449	2.94821	0.0135292	Ptpn1	P35821	+
15.0688	15.1258	15.3275	13.7449	14.9093	13.6342	1.21938	1.07791	0.0141465	Rpl12	P35979	+
15.6924	15.751	15.4852	13.4319	14.4464	13.4409	2.245	1.86982	0.0025174	Rpl18	P35980	+
12.6208	12.5052	11.8959	10.8197	11.4292	8.85498	1.14731	1.97266	0.0169333	Cpox	P36552	+
13.458	13.249	13.556	10.5914	11.7423	11.198	2.54223	2.24377	0.00133822	Gnl1	P36916	+
13.2742	12.7002	12.5978	10.1044	10.026	8.60041	2.45393	3.28045	0.00158412	Ppm1b	P36993	+
14.3015	14.3414	14.6424	11.8277	12.4043	11.8821	3.44507	2.39044	0.00065625	Por	P37040	+
10.1111	7.76278	10.742	8.63742	12.6345	8.82338	0.112668	-0.493142	0.838094	Tagln	P37804
14.1514	14.2426	14.2195	13.1976	13.6119	13.3585	2.56185	0.815151	0.00136194	Hmgcl	P38060	+
9.28045	10.2108	11.8667	8.51916	8.76395	8.44909	1.15681	1.87526	0.016266	Ttl	P38585	+
15.5383	15.7598	15.7393	14.9823	15.3482	14.9426	1.79121	0.588144	0.00475566	Hspa9	P38647	+
17.6748	17.7917	17.9013	15.83	16.359	15.9988	3.28517	1.72667	0.000517454	Dnm1	P39053	+
12.135	12.7349	12.9518	10.7441	11.8067	10.782	1.61135	1.49632	0.00598448	Dnm2	P39054	+
11.59	11.6989	11.6993	8.73544	8.65315	9.12157	4.34298	2.82604	0	Tjp1	P39447	+
12.8782	12.8917	13.0226	10.8135	10.9796	11.1791	4.13645	1.94009	0.001	Fyn	P39688	+
14.6089	14.6718	13.9102	13.9319	14.1868	13.482	0.763631	0.530114	0.0693235	Cap1	P40124
17.0371	17.0502	16.9549	15.1424	15.8035	15.1407	2.75397	1.65181	0.000816964	Tkt	P40142	+
10.8293	11.4126	10.7341	8.59546	10.9122	9.42808	0.88374	1.34677	0.0427523	Cd82	P40237	+
15.5545	15.5039	15.4648	14.1006	15.039	14.3691	1.63734	1.00484	0.00582276	Cd9	P40240	+
14.4719	14.439	14.4895	12.4762	12.7882	12.74	4.28352	1.79866	0	Vps26a	P40336	+
15.4331	15.5376	15.4984	13.0864	14.2736	13.1581	2.16955	1.98365	0.00296866	Rpl28	P41105	+
12.6589	12.8553	13.3178	10.6515	11.241	10.6708	2.79427	2.08959	0.000705336	Acsl1	P41216	+
12.9548	13.0737	12.9238	11.4876	11.9182	11.9904	2.71659	1.18531	0.00104701	Csk	P41241	+
11.7519	11.7359	11.4856	8.14847	10.3302	10.213	1.36999	2.09386	0.00995811	Matk	P41242	+
13.1246	13.3567	13.4321	11.8523	12.1247	12.0591	3.3241	1.2924	0.000543103	Eci1	P42125	+
13.7117	13.7257	13.6849	12.0261	12.2543	12.3174	4.14294	1.50817	0.001024	Septin2	P42208	+
12.6236	13.2026	13.0999	8.44625	8.53028	12.3962	1.13883	3.18443	0.0175518	Stat1	P42225	+
8.36656	9.87428	9.44276	7.76089	9.35318	9.39861	0.21667	0.390307	0.643847	Pik3ca	P42337
12.3081	12.4211	12.4148	9.73181	12.0056	11.8319	0.747822	1.19154	0.0730275	Eps15	P42567
17.3924	17.3926	17.3473	14.2389	14.9991	14.2682	3.49241	2.87542	0.000361582	Pura	P42669	+
13.7836	13.7386	13.5769	11.9885	12.4139	12.1964	3.39193	1.50007	0.000605769	Htt	P42859	+
17.1239	16.9582	16.7974	14.996	15.3309	14.9644	3.61186	1.86273	0.000426667	Cct8	P42932	+
18.1078	18.1497	18.1124	16.7835	16.6283	16.5315	4.41487	1.47552	0	Slc1a2	P43006	+
12.652	12.3293	11.519	9.44143	11.2075	9.81287	1.47135	2.01283	0.00827659	Nr2f2	P43135	+
18.4467	18.4711	17.6444	16.7939	18.5972	16.4299	0.56079	0.913759	0.158442	H1-4	P43274
19.261	18.8751	18.6206	17.7392	19.6528	17.6907	0.343672	0.558026	0.419524	H1-1	P43275
16.1269	17.7425	15.5981	16.017	17.2889	15.9386	0.0321628	0.0743227	0.954157	H1-5	P43276
18.7087	18.6484	17.947	16.9065	19.1987	16.9881	0.394124	0.736925	0.344236	H1-3	P43277
16.1963	16.5434	16.6164	14.7683	15.0553	15.0554	3.12223	1.49239	0.000419301	Akr1b1	P45376	+
14.0681	14.1814	14.0241	11.6688	12.3142	12.2779	3.13619	2.00425	0.000424242	Cfl2	P45591	+
14.777	14.9083	14.7493	14.2675	14.4533	14.0219	1.86417	0.563992	0.00454749	Acadm	P45952	+
14.0643	14.1092	14.0697	11.6649	12.5184	12.0804	2.89362	1.99318	0.000781491	Rangap1	P46061	+
16.9173	17.1219	18.3153	16.3291	16.2764	16.4933	1.15777	1.0852	0.0162415	Syt1	P46096	+
9.53491	12.9687	13.0125	8.61301	9.60945	8.36433	1.15377	2.97646	0.0165567	Syt2	P46097	+
9.82809	10.464	10.4777	8.41186	13.031	9.40915	0.00633355	-0.0274057	0.989777	Gpx3	P46412
11.4274	11.9069	11.7391	7.82394	8.80739	8.86893	3.01839	3.19107	0.000553756	Cdkn1b	P46414	+
18.1457	18.1322	18.1902	16.3175	16.5965	16.4339	4.48535	1.70675	0	Nsf	P46460	+
11.2328	8.94583	12.0388	8.52749	9.02451	8.73717	0.988269	1.97607	0.029118	Vps4b	P46467	+
15.3744	15.4602	15.4433	11.549	12.4916	11.7547	3.58079	3.49419	0.000411576	Psmc2	P46471	+
14.5754	14.604	14.86	12.4664	13.703	12.6042	1.9223	1.75526	0.00411422	Rab11b	P46638	+
17.3691	17.4409	17.2729	15.7649	16.2168	16.6155	2.0113	1.16195	0.00387516	Ina	P46660	+
14.311	13.9684	14.2878	12.4301	13.5912	12.697	1.59818	1.28295	0.00610905	Adss2	P46664	+
12.3612	12.2624	12.2573	9.1337	10.7363	10.6415	1.8215	2.12314	0.0046532	Myo1b	P46735	+
12.9929	13.124	13.3918	10.8977	12.7863	11.3753	1.20387	1.48313	0.0146031	Nedd4	P46935	+
14.2071	13.9112	14.13	11.684	12.3638	11.3453	2.73134	2.28504	0.00106291	Stt3a	P46978	+
14.2514	14.4089	14.0312	13.0495	12.9858	13.1433	3.22779	1.17095	0.000478178	Cryz	P47199	+
14.6348	14.6708	14.5699	12.6743	12.9459	13.0091	4.08807	1.74868	0.000948148	Rph3a	P47708	+
16.902	16.9901	17.9348	16.0014	16.2068	16.1204	1.59274	1.16613	0.00621744	Aldh2	P47738	+
12.8488	12.7447	12.4185	12.3217	11.383	8.41759	0.763153	1.96329	0.0695099	Cnr1	P47746
15.6158	15.5532	15.2784	14.12	14.705	13.9613	2.09637	1.22036	0.00347862	Capza2	P47754	+
15.7208	15.5941	15.3303	13.762	14.58	13.8771	2.20472	1.4754	0.00263135	Capzb	P47757	+
13.51	13.6251	13.6775	13.1028	12.7973	13.253	1.7453	0.553178	0.00483002	Gsr	P47791	+
14.2839	14.6624	14.3138	12.4249	12.7315	12.9866	2.96111	1.70573	0.000839779	Map2k4	P47809	+
12.5936	12.4394	12.532	10.0377	11.0274	7.86371	1.4315	2.87874	0.00923452	Gfpt1;Gfpt2	P47856;Q9Z2Z9	+
18.2719	18.3399	18.3225	16.2983	16.8727	16.5586	3.31126	1.73489	0.000537313	Pfkm	P47857	+
14.6089	14.7091	14.977	12.7753	14.2055	12.5962	1.40671	1.57265	0.00949583	Rpl6	P47911	+
13.615	13.922	13.8562	11.5331	13.9103	13.014	0.630205	0.978605	0.118475	Rpl29	P47915
11.3028	10.9686	11.5588	11.2158	11.4348	10.9903	0.106519	0.0630932	0.848224	Crat	P47934
12.9598	13.1724	13.3658	11.4445	11.8378	12.0802	2.48586	1.37849	0.00162334	Crkl	P47941	+
13.4676	13.3186	13.4748	10.314	12.1499	10.6808	1.86752	2.37214	0.00440402	Rpl5	P47962	+
15.0779	14.9828	15.1259	13.2645	14.3326	13.3985	1.83766	1.39702	0.00461897	Rpl13	P47963	+
13.6869	13.7827	13.9024	11.971	13.5695	12.8692	0.991921	0.987462	0.0288789	Rpl36	P47964	+
13.1437	13.1356	13.3641	9.22401	12.6618	10.7108	1.1065	2.34891	0.0194099	Eif1;Eif1b	P48024;Q9CXU9	+
14.1783	14.2384	14.5196	12.8703	14.2741	12.5881	0.939035	1.06797	0.0348395	Anxa5	P48036	+
9.98688	10.7533	9.67638	8.11845	9.68276	8.49307	1.1339	1.37409	0.0178864	Epb41	P48193	+
15.1241	15.123	14.9304	12.2122	13.2715	12.4104	2.73316	2.42778	0.00106406	Gad1	P48318	+
14.7956	15.2868	14.9512	12.324	13.5053	13.2267	2.17922	1.99252	0.00299641	Gad2	P48320	+
18.3211	18.3941	18.4445	16.3201	16.7644	16.5286	3.80576	1.84886	0.000595349	Ppp3cb	P48453	+
14.7072	14.3084	14.2231	12.9702	14.3897	12.3238	0.87856	1.185	0.0436114	Lmna	P48678	+
14.998	14.9968	15.0507	12.4588	13.3406	12.881	2.94155	2.12172	0.000822733	Hspa4l	P48722	+
17.1281	17.1528	17.0961	15.3659	15.75	15.4813	3.80339	1.59326	0.000592593	Cbr1	P48758	+
15.305	15.4244	15.6858	14.4116	16.3166	14.6537	0.220382	0.344425	0.636644	Cox7a2	P48771
17.3458	17.4136	17.3934	15.5397	16.1114	15.7113	3.13965	1.59679	0.000426396	Gstm5	P48774	+
19.4816	19.5171	19.4966	18.6035	18.3354	18.4927	3.69691	1.02127	0.000490421	Slc25a4	P48962	+
12.3645	12.516	12.6831	10.9267	11.2819	11.2781	3.091	1.35897	0.000598726	Cit	P49025	+
8.3029	8.90348	8.72541	8.58633	13.1542	8.97958	0.469417	-1.5961	0.239833	Serpind1	P49182
11.0523	11.5097	11.7808	9.98146	8.45825	11.1259	0.928653	1.59236	0.0358181	Epb42	P49222	+
15.1994	15.1572	15.25	12.603	13.7482	12.8256	2.43614	2.14325	0.00167808	Hnrnpa1	P49312	+
14.1494	14.1896	14.3483	12.2421	12.7096	12.6346	3.38274	1.70032	0.000595745	Inpp1	P49442	+
14.4324	14.3385	14.368	12.5183	13.0673	12.7497	3.2355	1.60118	0.000483685	Ppm1a	P49443	+
13.4972	13.2092	13.5018	8.92055	12.7129	9.53254	1.20109	3.0141	0.0147317	Ptpre	P49446	+
16.0397	16.0432	16.0066	14.3259	14.5924	14.5596	4.26587	1.53717	0	Cdk5	P49615	+
14.5526	14.28	13.0619	12.3603	14.297	12.2404	0.546084	0.998924	0.169175	Psma2	P49722
9.43281	8.20094	7.11909	8.16888	9.84342	8.80778	0.345017	-0.689079	0.417609	Tmod1	P49813
11.2677	10.8209	10.2298	8.98436	9.74228	7.78279	1.3998	1.93631	0.00956674	Cav1	P49817	+
12.3343	12.7992	12.565	11.0662	9.40827	10.7449	1.83281	2.15971	0.00468837	S100b	P50114	+
10.5179	11.6365	12.3116	7.63661	11.7308	10.0094	0.583356	1.69639	0.143793	Hsd17b8	P50171
9.84023	9.21384	14.0002	9.33011	8.77332	9.71944	0.498745	1.74379	0.210972	Hsd11b1	P50172
15.8174	15.6317	16.6349	13.7681	14.5246	13.8919	2.14989	1.96645	0.00308555	Ahcy	P50247	+
17.2197	17.2592	17.2543	15.4187	15.8729	15.4313	3.43325	1.67006	0.000647815	Gdi1	P50396	+
11.9364	10.3706	7.7682	9.41118	13.7352	8.86949	0.12027	-0.646926	0.827086	SWISS-PROT:P50448;Serping1	;P97290
16.9727	17.0624	17.0069	14.9874	15.5722	15.236	3.28357	1.74881	0.000515337	Atp6v1a	P50516	+
15.1701	15.5797	15.8088	13.3516	14.0282	13.5123	2.61836	1.88885	0.00120629	Atp6v1e1	P50518	+
16.5359	16.0503	15.4541	14.8979	16.8451	14.9006	0.257136	0.465556	0.564164	S100a11	P50543
10.9919	11.859	12.0991	11.3338	11.7719	11.2106	0.21817	0.211251	0.641257	Acadvl	P50544
14.2458	14.378	14.3697	12.4536	13.2149	12.1527	2.24626	1.72411	0.00252504	Pa2g4	P50580	+
15.9845	16.1406	16.149	14.1549	14.7741	14.3183	3.01518	1.67562	0.000550512	Rab7a	P51150	+
12.4891	11.6567	12.407	7.86685	10.2986	8.78844	1.8734	3.19966	0.00441183	Uros	P51163	+
14.5127	14.5861	14.6463	14.129	14.2726	13.6573	1.38203	0.562075	0.00981585	Acadl	P51174	+
12.3698	11.7505	12.4807	7.51456	11.4148	11.4263	0.720455	2.0818	0.0805696	Ppox	P51175
14.9162	15.0899	15.2561	13.8075	13.957	13.2478	2.40418	1.41663	0.00186802	Rpl9	P51410	+
18.5242	17.7524	15.1122	18.2431	17.9776	17.5241	0.303078	-0.785337	0.483706	Hsd17b4	P51660
11.89	11.7119	11.8697	7.04742	9.68736	8.72768	1.90257	3.3364	0.00427387	Clcn3	P51791	+
13.0676	12.8838	12.9833	9.15403	11.6074	11.083	1.46641	2.36344	0.00864129	Adcy9	P51830	+
13.849	13.722	12.9599	11.5857	13.0851	12.4792	1.02441	1.12693	0.0254364	Gss	P51855	+
13.2646	12.7906	12.9737	11.115	12.9784	11.4395	0.920966	1.1653	0.0368658	Hdgf	P51859	+
17.1839	17.0418	16.9442	15.138	15.6211	15.1726	3.29075	1.74604	0.000523909	Atp6v0d1	P51863	+
14.7183	14.826	14.7521	14.1826	14.1336	13.4027	1.55614	0.859169	0.00686489	Fabp7	P51880	+
20.5808	20.5353	20.4448	19.33	19.6428	19.5518	3.25199	1.01212	0.000496063	Slc25a5	P51881	+
10.3715	10.7032	10.7854	8.43389	14.3721	8.38704	0.0378835	0.22236	0.94602	Lum	P51885
15.1046	15.2246	15.4269	14.757	15.0085	14.6865	1.48507	0.434699	0.00810365	Tst	P52196	+
10.9635	11.483	11.9844	9.04309	10.0962	7.73409	1.55845	2.51919	0.00680945	Jak1	P52332	+
12.3643	12.4281	11.7134	8.71205	9.30991	9.52543	3.06439	2.98616	0.000577573	Usp10	P52479	+
20.9389	20.9814	20.8122	19.0535	19.5839	19.4179	3.15833	1.55907	0.000435986	Pkm	P52480	+
12.608	12.6218	13.1443	11.62	11.9859	12.2422	1.53799	0.84201	0.00693558	Ndufs6	P52503	+
12.6523	12.524	12.9051	10.0699	10.5664	8.37191	1.96195	3.02438	0.00417599	Uck1;Uck2	P52623;Q99PM9	+
13.5738	13.5098	14.4486	11.7147	12.6041	12.104	1.89291	1.7031	0.00430843	Rida	P52760	+
12.1343	12.0499	12.7827	11.1771	11.3854	11.1016	1.95416	1.1009	0.00414473	Cpt2	P52825	+
15.6008	15.3194	14.6604	10.6663	13.2482	12.1064	1.79122	3.18656	0.00475835	Tia1	P52912	+
14.3189	14.3775	14.3714	12.2992	13.0639	12.5109	2.78714	1.73126	0.000699655	Rpl10a	P53026	+
9.92665	10.1315	10.7363	8.95388	10.2181	8.93757	0.850488	0.894988	0.0484966	Dbt	P53395
15.4672	16.9636	12.3649	8.26126	10.3404	9.68316	1.68186	5.50363	0.00565733	Rabggtb	P53612	+
10.837	11.6622	11.295	9.22559	10.1223	9.35336	2.0031	1.69763	0.00384516	Limk1	P53668	+
14.8744	14.7426	14.7871	13.1688	13.9096	13.3184	2.3628	1.33575	0.0020264	Pitpna	P53810	+
12.5038	12.4085	12.1654	8.09529	12.575	7.68249	0.861486	2.9083	0.0465284	Pitpnb	P53811	+
14.1524	14.0009	13.9919	12.8326	13.0115	12.9006	3.98158	1.13348	0.000771084	Slc16a1	P53986	+
15.4041	15.3225	15.2037	13.5756	14.0122	13.5911	3.29311	1.58381	0.000528302	Rab2a	P53994	+
17.2952	17.305	17.7586	16.5261	16.7817	16.3125	1.95468	0.912872	0.00414732	Idh2	P54071	+
13.9877	14.2269	14.184	12.5139	12.648	13.1184	2.64748	1.37281	0.00122677	Stmn1	P54227	+
11.8776	11.9372	12.0021	10.8234	10.8609	11.2758	2.50821	0.952282	0.00142318	Cacnb3	P54285	+
9.25651	8.44324	10.1859	9.66045	15.6298	8.88646	0.406312	-2.09701	0.327407	Eln	P54320
12.4218	12.3868	12.718	7.7221	12.2155	8.19462	1.02862	3.13144	0.0251833	Rad23a	P54726	+
16.9114	17.0888	17.1626	13.8977	16.3243	12.5304	1.18538	2.80346	0.0150659	Rad23b	P54728	+
10.9673	10.2771	10.8752	10.1465	8.76238	8.73476	1.35703	1.49197	0.0103453	Faf1	P54731	+
15.3094	15.3556	15.4003	11.776	12.6082	12.0245	3.69159	3.21885	0.00048855	Psmc4	P54775	+
13.796	13.8725	13.8196	11.6911	12.4034	12.047	3.00098	1.78221	0.000720461	Adsl	P54822	+
14.0216	13.8912	14.03	12.3156	12.7349	12.4172	3.43089	1.49167	0.000644501	Ddx6	P54823	+
13.5938	13.7404	13.4157	11.6287	11.7181	12.1781	3.06627	1.74164	0.000580247	Ptpn5	P54830	+
13.6136	13.6725	13.8818	12.7891	13.3048	13.3687	1.32554	0.568413	0.0112862	Hmgcs2	P54869	+
14.5033	14.3223	13.8517	11.3998	13.8783	13.3248	0.809912	1.35809	0.0575479	Adprh	P54923
12.3284	12.1633	12.3586	9.67464	10.8647	10.7618	2.06245	1.8497	0.00365974	Slc12a2	P55012	+
10.2081	11.8151	12.4594	8.79929	8.76776	8.1987	1.85187	2.90563	0.00458548	Ncan	P55066	+
14.2001	14.1159	14.1271	12.1634	12.8989	12.243	2.72809	1.71257	0.00105717	Aqp4	P55088	+
13.4634	13.4842	13.5547	11.8743	12.091	11.9458	4.59972	1.5304	0	Abcd3	P55096	+
9.09842	10.4333	10.0909	8.55598	9.25157	9.05786	0.954372	0.919062	0.0327092	Rab8a	P55258	+
15.1389	15.0606	15.1882	13.2326	13.8231	13.6595	3.00916	1.55751	0.000548105	Adk	P55264	+
18.7493	18.7402	16.5127	17.6362	18.0482	17.6706	0.102678	0.215724	0.854084	Dsc1	P55849
15.2982	14.3911	10.041	12.1292	9.72578	9.68149	0.685349	2.73129	0.0933901	Dsc3	P55850
17.2187	17.4781	17.6615	15.8456	16.879	16.0126	1.60297	1.20702	0.00595982	Atp5mf	P56135	+
13.5402	18.6403	14.5273	8.82319	10.6427	9.44756	1.64048	5.93147	0.00583193	Acyp2	P56375	+
8.99762	10.8993	11.2976	8.74599	8.82006	8.86473	1.05002	1.58792	0.0235888	Acyp1	P56376	+
14.4067	15.3193	15.6289	13.4895	13.9422	13.5692	1.68032	1.45133	0.00564516	Atp5f1e	P56382	+
11.6158	11.3919	12.3127	7.92871	9.46878	8.90452	2.32655	3.00615	0.0021504	Cda	P56389	+
15.3207	15.0532	15.1396	12.8573	15.4995	12.9212	0.741177	1.4118	0.0746506	Cox6b1	P56391
12.3642	12.1577	12.5511	9.72168	12.3165	8.99879	0.927593	2.01198	0.0358876	Cyb5a	P56395	+
16.4627	16.7315	16.8419	15.1506	15.5091	15.1068	2.9529	1.42319	0.000831737	Usp5	P56399	+
16.3123	16.4293	16.2383	15.4791	16.5511	15.4937	0.605384	0.485311	0.131327	Atp5f1b	P56480
12.8293	12.565	12.7907	7.83004	11.6772	8.24694	1.33181	3.47694	0.0111213	Ctbp2	P56546	+
16.6618	16.9512	17.2009	15.1282	15.5358	14.9425	2.75063	1.73577	0.00081153	Slc1a3	P56564	+
10.4182	7.98399	9.77296	8.36448	9.28378	8.86645	0.28851	0.553473	0.507704	S100a1	P56565
13.3462	13.724	12.7216	11.6178	13.6302	11.6345	0.594658	0.969761	0.137397	Wfs1	P56695
9.67167	8.82927	10.7578	8.42536	7.97645	8.94216	0.980049	1.30491	0.0299413	Pdcd5	P56812	+
17.3246	17.3916	17.3785	14.1091	15.6994	15.4797	1.98423	2.26883	0.00394646	Fus	P56959	+
12.8884	13.5608	13.4974	11.2191	8.91889	-1.01542	0.858157	6.9413	0.0473797	Pcbp3	P57722	+
8.07542	9.5484	9.32127	8.33441	8.47773	8.87856	0.358463	0.418132	0.398203	Pcbp4	P57724
13.9854	14.8811	15.1322	13.1467	14.1869	13.2698	1.1126	1.13178	0.0191371	Atp6v1d	P57746	+
12.8996	13.1165	13.3773	9.51563	12.5182	9.13789	1.19472	2.74056	0.01484	Erp29	P57759	+
13.1567	13.4157	13.4122	9.76537	12.4445	8.04299	1.18816	3.24387	0.0149738	Eef1d	P57776	+
14.545	14.2183	13.6886	12.1459	13.3628	12.5619	1.54505	1.46044	0.00690982	Actn4	P57780	+
12.425	12.6339	12.7145	10.4299	11.5204	10.1342	1.93465	1.89632	0.0040861	Idi1	P58044	+
18.0796	17.9217	17.7874	16.288	16.9346	16.565	2.5371	1.33369	0.00133455	Eef2	P58252	+
13.7142	13.5374	13.5429	11.8192	12.2987	11.9668	3.29144	1.57	0.000525	Opa1	P58281	+
16.01	16.0437	15.9883	13.7118	14.34	14.023	3.39931	1.98906	0.000617647	Ptpa	P58389	+
12.7352	12.6272	12.7481	8.39863	10.919	10.7808	1.50794	2.67069	0.00758426	Strn4	P58404	+
11.7085	11.7354	12.0486	8.87369	10.5019	8.35774	1.77311	2.58639	0.00470773	Tubgcp3	P58854	+
11.1357	9.44429	11.4654	8.6685	8.46693	7.74192	1.59648	2.38936	0.00610278	Tnks1bp1	P58871	+
11.9566	11.696	11.9733	9.07955	9.69126	7.59306	2.09607	3.08733	0.00347626	Vps33b	P59016	+
12.2292	12.2221	12.7013	9.23092	11.6942	8.65249	1.253	2.52502	0.0129896	Cpne2	P59108	+
10.4001	10.9156	11.4032	9.22353	9.85796	8.38914	1.56416	1.74941	0.00677218	Rab2b	P59279	+
13.0041	12.8543	12.9341	10.809	7.95509	10.9538	1.43899	3.02486	0.00909793	Arhgap39	P59281	+
14.2094	14.3917	14.4339	12.5957	13.099	12.7811	3.13988	1.51971	0.000427119	Eif5	P59325	+
14.7244	15.3907	14.645	7.19724	9.97728	8.02181	2.7945	6.52126	0.000706156	Fxyd7	P59648	+
9.98543	8.41226	10.1227	9.66731	8.55627	8.57275	NaN	0	1	Mrtfb	P59759
11.5476	11.3283	11.9267	8.62957	8.98812	8.39609	3.55006	2.92964	0.000393846	Dock4	P59764	+
8.31601	9.09924	8.74437	8.67587	8.63103	8.33514	0.276791	0.172523	0.528129	Sash1	P59808
11.5703	11.954	10.8879	9.19719	9.00678	8.50093	2.62574	2.56908	0.00121344	Pcmtd1	P59913	+
15.9991	15.9357	16.0308	14.307	15.9059	14.1929	1.00553	1.1866	0.0268556	Arpc4	P59999	+
14.3284	14.3059	14.4242	12.3355	12.8936	12.7406	3.24253	1.69625	0.000487427	Ruvbl1	P60122	+
20.0244	19.9959	19.5424	18.2661	19.3432	18.9466	1.33544	1.00231	0.0110347	Plp1	P60202	+
14.6154	14.5149	14.6315	11.9381	13.1731	11.9843	2.26649	2.22213	0.00239939	Eif3e	P60229	+
16.8711	16.9423	16.9378	14.5418	15.8571	15.0584	1.99997	1.76463	0.0038328	Pcbp1	P60335	+
13.7715	13.7279	13.749	10.9929	11.8177	11.374	3.22751	2.35457	0.000477273	Ppfia3	P60469	+
17.109	17.097	17.0856	15.3173	15.4901	15.4266	5.30459	1.68586	0	Pdxp	P60487	+
12.8684	13.0595	13.3162	8.20042	10.8543	9.50936	1.99259	3.56002	0.00395908	Gabarapl2	P60521	+
11.2217	10.4257	12.3192	7.77147	9.95859	7.79348	1.43844	2.81434	0.0090851	Nploc4	P60670	+
20.8943	20.9245	20.8239	19.649	19.861	19.2977	2.8059	1.27833	0.0007078	Actb;Actg1	P60710;P63260	+
15.3105	15.4462	15.2584	14.162	14.2295	14.6844	2.31619	0.979705	0.00213503	Nrgn	P60761	+
14.1892	14.332	14.7171	12.8664	13.4389	12.7065	2.17669	1.40885	0.00298567	Cdc42	P60766	+
11.7394	10.6443	12.3392	8.4373	9.72761	7.86206	1.75849	2.89864	0.00474264	Ensa	P60840	+
16.4564	16.3464	16.4731	14.6961	15.4049	14.4956	2.30093	1.55982	0.00210493	Eif4a1	P60843	+
14.5571	14.5755	14.7429	13.4173	12.9511	13.3726	3.00236	1.37816	0.000723589	Rps20	P60867	+
15.0839	15.1347	15.0458	13.4069	13.581	13.2799	4.28055	1.66553	0	Snap25	P60879	+
13.4291	13.3764	12.9371	12.1925	12.4953	12.0624	2.10695	0.99748	0.00341257	Dnajc5	P60904	+
13.5493	13.5614	13.6809	8.49838	12.3764	11.4239	1.1403	2.83098	0.0175151	Rab5b	P61021	+
16.4369	16.5297	16.6614	14.717	14.9867	15.0133	3.85132	1.63701	0.00064	Rab10	P61027	+
13.0088	12.7659	12.748	10.9307	12.3476	11.0441	1.41081	1.40009	0.00948837	Rab8b	P61028	+
15.629	15.5568	15.4691	13.6237	13.6876	13.5492	5.22274	1.93148	0	Ube2m	P61082	+
12.1399	12.0961	13.6257	8.84471	9.97409	9.62039	2.18781	3.14082	0.00286087	Ube2k	P61087	+
15.9535	16.0102	16.1387	14.0582	14.893	14.252	2.49564	1.63311	0.00163782	Ube2n	P61089	+
8.98779	10.9947	7.07314	7.76006	8.29777	9.73825	0.119872	0.419854	0.827756	Fgf1	P61148
17.3462	17.2549	17.3973	16.334	16.5558	16.5712	3.1987	0.845821	0.000459854	Actr2	P61161	+
15.2544	15.3485	15.2697	12.7761	13.9416	13.1382	2.35778	2.00554	0.00201312	Actr1a	P61164	+
14.2236	14.2866	14.437	12.3731	12.8259	12.3895	3.42282	1.78621	0.000634761	Cops2	P61202	+
17.7678	17.9416	18.0197	16.0671	16.6424	16.1413	2.94341	1.62607	0.000823848	Arf3;Arf1	P61205;P84078	+
12.9088	12.879	12.9871	11.9791	12.5633	11.454	1.34495	0.926164	0.0108174	Arl1	P61211	+
14.1478	13.5541	13.6813	13.749	12.9654	13.3383	0.698418	0.44349	0.0882401	Abce1	P61222
14.2657	14.3177	14.22	12.3142	12.8913	12.7857	3.06063	1.60408	0.000574924	Rap2b	P61226	+
15.0986	15.4429	15.6655	13.8089	14.8248	14.0312	1.55487	1.18071	0.00685456	Rpl26	P61255	+
17.184	17.1849	17.1563	15.2894	15.689	15.4102	3.87209	1.71213	0.00065641	Stx1b	P61264	+
9.94762	10.178	11.1821	8.40456	9.24307	7.54004	1.51829	2.04001	0.00754425	Psme3	P61290	+
12.1009	12.301	12.3762	9.18618	7.69778	9.58531	2.39029	3.43626	0.00195802	Rab6b	P61294	+
14.2627	14.4429	14.3907	12.1207	12.6991	12.4095	3.43446	1.95568	0.000651163	Fgf12;Fgf14	P61329;P70379	+
13.6777	13.7356	14.2565	13.109	13.9202	13.2386	0.681512	0.467347	0.0946105	Rpl27	P61358
14.1174	13.5941	12.4809	12.2585	12.6113	11.8332	1.0257	1.16311	0.0253154	Sec61a1	P61620	+
15.2176	15.2215	15.1967	13.3047	14.4064	13.5271	1.91754	1.46587	0.00408937	Arf4	P61750	+
12.3674	12.8127	12.7948	8.8568	9.98007	9.78088	2.94082	3.11905	0.000819407	Vbp1	P61759	+
9.49823	9.74383	9.5562	8.10968	9.08227	9.28257	0.981965	0.774582	0.0298239	Lpar1	P61793	+
14.6807	14.2622	14.0437	11.7309	14.2425	11.891	0.959619	1.70737	0.0321465	Dad1	P61804	+
18.2721	18.2933	18.1889	17.311	17.456	17.4457	3.93758	0.847182	0.000723164	Abat	P61922	+
12.1295	12.034	12	8.17933	10.3078	8.89279	2.02213	2.92786	0.00381687	Copz1	P61924	+
15.0697	15.2186	15.0618	13.3223	15.1847	12.1553	0.818931	1.56258	0.0551594	Sumo2;Sumo3	P61957;Q9Z172
13.35	13.3283	13.4236	11.8827	11.7505	11.2269	3.00516	1.74726	0.000726744	Dcaf7	P61963	+
12.9509	12.9948	13.1958	11.8431	13.0918	10.6179	0.766766	1.19623	0.0683007	Ap1s1	P61967
13.9739	13.6484	13.5245	12.7208	12.8871	12.5544	2.41996	0.994849	0.00187755	Nutf2	P61971	+
16.3205	16.651	16.7649	14.4382	15.0545	14.4275	2.85076	1.93876	0.000739659	Hnrnpk	P61979	+
18.203	18.5772	18.5798	16.2258	16.6803	16.5757	3.33895	1.95939	0.000553846	Ywhag	P61982	+
13.1408	13.4261	13.5296	12.2535	11.9133	12.4144	2.47177	1.17181	0.0016049	Usp46	P62069	+
13.3637	13.1841	13.2928	8.5173	10.867	11.1983	1.66205	3.08597	0.00571095	Rras2	P62071	+
11.434	13.352	13.3779	11.1132	12.3958	11.17	0.688681	1.16164	0.0915903	Rps7	P62082
14.4053	14.5108	14.5046	12.8889	13.7208	12.7673	1.95547	1.34794	0.00414991	Ppp1ca	P62137	+
14.1521	14.1479	14.2862	13.0839	13.7163	12.4343	1.39696	1.11724	0.00960184	Ppp1cb	P62141	+
14.5609	14.8053	15.076	9.42408	11.0141	11.538	2.50554	4.15532	0.00142063	Psmc1	P62192	+
14.9683	14.9198	15.0153	11.0833	13.4644	12.9538	1.56676	2.46726	0.00678586	Psmc5	P62196	+
16.2477	16.1741	16.0939	14.5139	15.339	14.3893	2.04028	1.42449	0.00369332	Rps8	P62242	+
15.2001	15.1133	15.0984	12.5252	13.5162	12.8991	2.75458	2.15708	0.000817877	Rps15a	P62245	+
17.8358	17.7746	17.8268	15.6243	16.3173	15.9038	3.11378	1.86394	0.000414474	Ywhae	P62259	+
15.0573	15.1755	15.7607	13.3649	14.7701	13.4681	1.36264	1.46348	0.0101952	Rps14	P62264	+
13.693	13.9468	13.8713	11.1464	12.8266	12.2508	1.61733	1.76244	0.00600935	Rps23	P62267	+
15.3188	16.0556	16.2065	14.3481	16.1261	14.5832	0.60678	0.841141	0.130615	Rps18	P62270
16.5621	16.4913	16.473	14.3475	15.1862	14.4514	2.64999	1.8471	0.00123046	Rps11	P62281	+
14.6595	14.9455	16.1416	13.3023	14.571	13.216	1.15731	1.55244	0.0162795	Rps13	P62301	+
13.6451	13.8474	14.4365	11.2116	13.5834	11.8738	1.10614	1.75343	0.019394	Snrpe	P62305	+
12.6364	12.8244	13.3277	11.7567	12.9006	12.1025	0.786796	0.676271	0.0631141	Snrpd2	P62317
13.1059	13.1974	13.3706	11.3729	13.4685	11.3853	0.753461	1.14907	0.0717227	Snrpd3	P62320
14.3543	14.434	14.3229	12.346	13.518	12.131	1.77247	1.70541	0.00470509	Arf6	P62331	+
13.6003	13.5474	13.7135	11.2518	11.5095	10.7194	3.30799	2.46021	0.000535032	Psmc6	P62334	+
14.6047	14.6219	14.6953	12.6001	13.8298	13.0661	1.82947	1.47529	0.00468021	Kcnab2	P62482	+
13.0613	13.6476	13.8032	8.46053	11.2883	9.38229	1.93122	3.79365	0.00407108	Abi2	P62484	+
17.4962	17.3802	17.4387	15.2033	15.7182	15.4846	3.68265	1.96966	0.000477612	Eef1a2	P62631	+
15.7445	15.8297	15.9407	13.7179	14.759	13.9691	2.21578	1.68963	0.00256464	Rps4x	P62702	+
17.2324	17.2771	17.2927	15.3591	15.6645	15.4844	4.3903	1.76472	0	Ppp2cb	P62715	+
14.5223	14.663	14.7937	12.437	19.0959	12.6457	0.0100262	-0.0665636	0.985201	Rpl18a	P62717
15.8189	16.4712	15.6706	13.9325	9.15872	7.96951	1.4258	5.63334	0.0093246	Acta2	P62737	+
16.928	16.865	16.7713	15.558	15.393	15.6558	3.91511	1.31916	0.000699454	Ap2s1	P62743	+
15.9438	15.9362	15.856	14.5616	14.4754	14.4114	4.98895	1.4292	0	Rhob	P62746	+
14.0648	14.2405	14.4061	12.6846	12.9524	12.5266	3.17455	1.51596	0.000447602	Hpcal1	P62748	+
13.8692	13.8581	14.3513	13.1299	14.9397	12.6863	0.246207	0.440892	0.585661	Rpl23a	P62751
15.9236	15.8406	15.6979	13.9397	14.5122	13.3215	2.24948	1.89623	0.00245053	Rps6	P62754	+
17.3202	17.3149	16.9196	15.3596	15.6143	15.1367	3.16089	1.81472	0.000438261	Vsnl1	P62761	+
14.9761	14.2695	14.5321	12.7251	13.1175	12.9176	2.6843	1.67246	0.00126991	Mtpn	P62774	+
19.532	20.29	20.5028	19.0636	21.2092	19.1661	0.144599	0.295296	0.786714	H4c1	P62806
13.1939	13.0857	12.941	8.70572	11.745	10.7341	1.39324	2.67862	0.00969825	Gabra1	P62812	+
15.8644	15.9116	15.7664	13.8869	14.3865	13.8569	3.28239	1.80402	0.000513238	Atp6v1b2	P62814	+
16.7545	16.7128	16.6476	14.7238	15.401	15.106	2.91951	1.62805	0.000801054	Rab1A	P62821	+
13.2676	13.4333	12.9464	12.7925	12.6327	12.3831	1.52165	0.612966	0.00745686	Rab3c	P62823	+
17.3772	17.2976	17.4421	15.4097	15.9966	15.5606	3.1629	1.71665	0.000440559	Ran	P62827	+
15.3158	15.4116	15.5567	13.1925	14.4016	13.6873	2.01822	1.66757	0.0038878	Rpl23	P62830	+
16.416	16.1865	16.4528	14.6825	15.4077	14.9301	2.3801	1.34505	0.00205523	Rap1a	P62835	+
15.2222	15.316	15.1298	13.0969	14.0026	13.3537	2.49522	1.73825	0.00163636	Ube2d2	P62838	+
12.0436	12.5294	12.7445	11.2627	11.9626	11.7435	1.2553	0.782887	0.0130009	Rps24	P62849	+
16.509	16.78	16.8522	15.1305	16.7836	15.3096	0.84549	0.972468	0.0494448	Rps25	P62852
16.7737	16.6798	16.5659	15.6306	16.4144	14.9142	1.09663	1.02004	0.0198666	Rps26	P62855	+
13.48	13.9528	14.2556	11.3483	15.1117	12.3115	0.350812	0.972291	0.408886	Rps28	P62858
15.8417	15.6177	15.761	14.2964	16.4885	14.6508	0.363869	0.594866	0.389191	Fau	P62862
14.2695	14.2076	14.404	12.0191	12.6638	12.7673	2.77343	1.81029	0.000688562	Elob	P62869	+
16.4429	16.6283	16.853	14.8237	16.0434	15.0253	1.56282	1.34394	0.00676536	Gnb1	P62874	+
13.4551	15.1956	14.8312	13.7502	14.1557	13.4075	0.56025	0.722816	0.158882	Rbx1	P62878
20.0258	20.0178	20.1003	18.3129	18.7625	18.5283	3.47538	1.51343	0.000688525	Gnb2	P62880	+
14.0392	13.5935	14.041	11.5921	12.2666	12.0402	2.82918	1.92494	0.00072381	Gnb5	P62881	+
14.6954	14.9108	14.7886	12.7276	13.9965	12.5931	1.70003	1.69255	0.00530011	Rpl30	P62889	+
16.3046	16.4683	16.3419	15.1514	15.4225	15.3196	3.48801	1.07379	0.000358543	Cycs	P62897	+
14.6395	14.668	14.9659	12.9342	15.0155	12.5875	0.747113	1.24541	0.0730194	Rpl31	P62900
16.5137	16.4769	16.7632	14.1418	14.8682	14.3558	3.09558	2.12935	0.000603531	Rps3	P62908	+
14.8509	14.8024	14.4599	13.203	13.0657	12.0919	2.17766	1.91756	0.00298781	Rpl32	P62911	+
15.5889	15.5822	15.8219	13.757	14.5195	13.8548	2.52091	1.62056	0.00132366	Rpl8	P62918	+
11.1454	11.2266	11.4499	8.29592	10.8965	8.27488	1.13828	2.11821	0.0175446	Ybx1	P62960	+
16.1135	16.0877	16.084	14.2566	15.3728	14.482	1.82152	1.39128	0.00465589	Pfn1	P62962	+
13.8858	13.3619	13.9312	10.3909	12.1751	10.9451	1.99237	2.55598	0.00395655	Tra2b	P62996	+
18.4717	18.4453	18.3967	16.8295	16.9732	17.0102	4.83854	1.50027	0	Rac1	P63001	+
16.5597	16.4837	16.3832	14.5858	15.1649	14.9278	3.07525	1.58268	0.0005875	Pafah1b1	P63005	+
17.6978	17.7746	17.6901	15.6604	16.1389	15.8905	3.68909	1.82418	0.000484848	Rab3a	P63011	+
18.9146	18.8973	18.7863	16.8851	17.6901	16.9112	2.50869	1.70391	0.00142446	Hspa8	P63017	+
16.89	17.3768	16.7688	15.5836	15.2673	15.5729	2.71078	1.5373	0.00104034	Vamp3	P63024	+
12.1471	12.3158	12.7776	10.0505	11.6441	11.0062	1.40997	1.51322	0.00948396	Tpt1	P63028	+
14.4274	14.335	14.4974	12.5972	13.2911	13.2322	2.43111	1.37974	0.00188718	Mpc1	P63030	+
14.1426	14.2023	13.9392	11.9405	12.5493	11.6055	2.69956	2.06295	0.00102941	Dnaja1	P63037	+
17.5082	17.6528	17.5078	16.7606	16.8478	16.7875	3.80267	0.757606	0.000587156	Hspd1	P63038	+
11.2501	11.6491	12.0997	7.92354	9.45372	7.79388	2.29691	3.27591	0.0021	Cplx1	P63040	+
13.6795	14.6507	14.272	15.6008	12.4922	13.8596	0.0811145	0.216528	0.885595	Vamp2	P63044
13.0093	13.2812	13.3746	11.8049	11.5966	11.466	3.38682	1.59919	0.0006	Sult4a1	P63046	+
13.3299	13.5887	13.5712	9.58513	8.84225	10.8587	2.48373	3.73457	0.00162048	Pcp4	P63054	+
14.139	14.0399	13.2852	12.1572	12.4815	12.4821	2.1204	1.44778	0.00326997	Eif4e	P63073	+
8.64688	10.2854	10.8781	8.97229	8.7183	8.87465	0.738923	1.0817	0.075195	Gabrb3	P63080
17.6646	17.7909	17.8091	16.0411	16.4853	16.3326	3.35503	1.46856	0.000572727	Mapk1	P63085	+
15.8642	15.8626	15.9001	14.018	14.6477	14.1031	2.91764	1.61933	0.000798949	Ppp1cc	P63087	+
15.8788	15.8155	15.8622	14.1633	14.6808	14.2082	3.07583	1.50139	0.000589342	Gnas	P63094;Q6R0H7	+
17.8305	17.8427	17.6974	15.5584	16.4336	16.091	2.6142	1.76252	0.00120039	Ywhaz	P63101	+
14.7925	14.611	14.4555	12.7783	13.2069	12.8058	3.24654	1.68934	0.000492188	Slc7a10	P63115	+
9.41606	8.62677	10.6841	7.30651	9.917	9.19218	0.321845	0.770411	0.454304	Gabrb2	P63137
10.371	10.3985	10.1816	9.0005	8.81664	9.97663	1.34347	1.05244	0.0108685	Kcna2	P63141	+
13.6362	13.9803	13.9581	11.4758	12.753	12.3536	1.87427	1.66405	0.00441445	Hmgb1	P63158	+
16.0258	15.514	15.3738	13.2013	14.6243	12.3731	1.50749	2.23827	0.00758058	Sumo1	P63166	+
14.9799	14.7817	15.3996	13.6755	14.9215	13.9938	0.965124	0.856803	0.0314324	Dynll1	P63168	+
16.8554	17.0043	16.9187	16.1546	16.2851	15.3706	1.57437	0.989351	0.00674506	Gng2	P63213	+
15.342	15.1318	15.3815	13.5557	14.337	14.3633	1.91411	1.19981	0.00408444	Gng3	P63216	+
16.476	16.4157	16.3948	14.465	14.8999	14.7772	3.69716	1.7148	0.000492308	Eif5a	P63242	+
15.2766	15.0489	14.5739	14.2096	15.462	14.2604	0.283357	0.322472	0.516458	Crip1	P63254
13.113	13.0702	13.3462	8.40184	9.41581	8.86855	3.82364	4.28106	0.000609524	Rps17	P63276	+
13.0635	13.2116	12.9872	11.6793	12.7563	11.3816	1.27429	1.14836	0.0124838	Ube2i	P63280	+
17.2801	17.2136	17.0991	15.2336	15.8901	15.4239	2.94371	1.68175	0.000826087	Prkcg	P63318	+
14.5785	14.5387	14.3618	12.7736	13.2019	13.129	3.22371	1.45815	0.000472795	Rala	P63321	+
15.4891	15.445	15.5446	13.0865	13.804	13.2432	3.18635	2.11499	0.000455696	Rps12	P63323	+
14.368	15.6185	16.1257	13.2796	13.5455	12.6707	1.71263	2.20547	0.00519673	Rps10	P63325	+
17.2515	17.3522	17.3329	15.2102	15.8748	15.5843	3.07595	1.75576	0.000590267	Ppp3ca	P63328	+
12.5685	13.0617	13.3483	12.5878	12.8556	12.9876	0.287562	0.182522	0.50944	Phb1	P67778
14.4176	13.5914	13.627	7.71646	12.3119	11.956	1.00597	3.2172	0.0268389	Csnk2b	P67871	+
15.2423	15.2748	15.3125	13.5557	14.6049	13.4653	1.72844	1.40123	0.00494182	Rpl22	P67984	+
15.5474	15.6085	15.5486	14.2466	14.9018	13.9077	1.84878	1.21613	0.00464327	Ube2l3	P68037	+
16.0057	15.7797	15.8361	13.5315	14.7267	13.8609	2.14224	1.83413	0.00307048	Rack1	P68040	+
21.9419	21.9625	21.9426	20.0313	20.8007	20.2269	2.63789	1.59603	0.00122189	Acta1	P68134	+
16.3961	16.5124	16.5224	14.3718	14.9363	14.4996	3.35973	1.8744	0.000576659	Prkacb	P68181	+
17.1566	17.1188	17.0184	14.9258	15.9976	15.2543	2.2255	1.70537	0.00258577	Ywhaq	P68254	+
21.2086	21.2153	21.1612	19.3129	19.8917	19.6108	3.1579	1.58988	0.000435233	Tuba4a	P68368	+
21.6734	21.8008	21.5597	19.7775	20.2187	20.0034	3.4948	1.67813	0.000364672	Tubb4b	P68372	+
14.8423	8.03407	16.5524	14.1606	15.5184	8.40316	0.0451822	0.448881	0.936934	Tuba1c	P68373
15.7337	15.7459	15.9674	14.2676	14.6102	14.4359	3.41836	1.37775	0.00063	Prkcb	P68404	+
17.5664	17.5223	17.5371	15.4439	16.1457	15.811	2.99354	1.74173	0.000714286	Ywhah	P68510	+
12.6119	12.1453	12.3191	8.08578	12.6081	8.75286	0.832926	2.54321	0.051994	Ranbp9	P69566	+
13.5199	13.4052	13.4782	10.208	12.0264	11.1257	1.95347	2.34772	0.00413956	Sbds	P70122	+
13.0439	12.3547	-0.755113	9.44052	12.3757	11.3272	0.244967	-2.8333	0.587569	Serpinb5	P70124
15.9106	15.8976	15.9257	13.1342	13.4975	13.3075	4.79686	2.59822	0	Kpnb1	P70168	+
13.0229	13.0712	13.2949	9.95341	11.4521	11.3383	1.97572	2.21508	0.00406099	Dlg3	P70175	+
12.9718	12.2337	11.3947	8.32088	14.7968	9.48513	0.259533	1.33246	0.560183	Kifap3	P70188
14.3339	14.1974	13.5605	12.259	13.3601	11.3652	1.27918	1.70253	0.0123839	Psmb7	P70195	+
15.2488	15.2007	15.273	13.5402	14.2569	13.3989	2.31939	1.50887	0.00214013	Lxn	P70202	+
13.1848	12.8511	13.0274	10.848	12.5021	11.2661	1.36866	1.48237	0.0101102	Adcyap1r1	P70205	+
12.8985	12.1277	12.0563	8.77275	11.3622	7.87448	1.31191	3.02434	0.0116064	Plxna1	P70206	+
9.72568	9.70499	9.46675	8.81215	8.54287	7.80199	NaN	0	1	Plxna2	P70207	+
12.9223	12.9205	12.887	11.1046	11.7499	10.9564	2.59363	1.63963	0.00130376	Map2k6	P70236	+
12.3643	12.4849	12.5498	9.88582	11.9002	8.85061	1.18146	2.25411	0.0151606	Nfic;Nfix;Nfib;Nfia	P70255;P70257;P97863;Q02780	+
10.3737	9.91445	10.7096	8.83007	9.43723	8.92202	1.88424	1.26949	0.0043591	Pald1	P70261	+
12.9302	12.722	12.8006	10.763	11.0186	9.98625	2.66964	2.22834	0.0012467	Pfkfb2	P70265	+
9.49702	10.4506	10.407	7.86817	9.63301	9.72203	0.701054	1.04381	0.087266	Pkn1	P70268
13.0725	12.8342	12.957	9.61176	11.1491	11.204	1.9216	2.29961	0.00411172	Pdlim4	P70271	+
12.558	12.4941	12.4975	9.60148	10.0023	9.43162	4.11805	2.83805	0.000977099	Vamp7	P70280	+
13.8793	13.5101	13.445	8.04558	10.8494	12.4071	1.16434	3.17745	0.0158129	Hdac2	P70288	+
12.8712	13.075	13.1037	9.07958	11.8826	11.5044	1.17094	2.19442	0.0155925	Mpp1	P70290	+
18.8838	19.0387	18.9847	17.4888	17.6485	17.5352	4.55802	1.41159	0	Pebp1	P70296	+
12.1367	12.5392	12.451	-0.476845	11.6132	6.84651	0.841926	6.38131	0.0499699	Stam	P70297	+
10.8717	11.2872	11.6635	8.51144	8.06914	9.15324	2.64298	2.6962	0.00122433	Ctps2	P70303	+
9.61769	9.37749	11.0473	8.54186	8.21605	8.48423	1.40482	1.60012	0.00949143	Nos3	P70313	+
13.1886	13.4418	13.3986	7.66742	11.5252	9.61838	1.54388	3.73934	0.00689607	Tial1	P70318	+
9.7954	10.1358	11.2398	8.71707	8.95201	8.52998	1.66625	1.65732	0.00572311	Hnrnph2	P70333	+
12.6163	12.8568	13.0717	10.2228	11.2143	10.3682	2.58495	2.24652	0.00139579	Rock2	P70336	+
18.3843	18.3678	18.049	16.585	17.0515	16.8866	2.91009	1.426	0.000794771	Hint1	P70349	+
11.5021	11.6111	12.1901	10.8269	10.1178	7.66827	1.06915	2.23012	0.0216339	Ufd1	P70362	+
13.9855	14.0037	14.172	7.88242	11.7399	11.3557	1.4135	3.72771	0.00951493	Elavl1	P70372	+
12.6062	12.2394	12.15	10.9226	8.75098	11.2016	1.21791	2.04012	0.0142894	Rasgrf2	P70392	+
15.403	15.3314	15.4428	13.4832	13.941	13.5029	3.47783	1.75003	0.000351648	Usp9x	P70398	+
16.3561	16.5635	16.646	15.9664	15.8449	16.0243	2.32986	0.57665	0.00215385	Idh3g	P70404	+
14.4195	14.4592	14.3502	12.18	12.8434	12.0384	2.92262	2.0557	0.000805298	Slc8a1	P70414	+
7.10153	8.91385	7.58583	8.45035	8.25259	7.53728	0.128429	-0.213006	0.813328	Evl	P70429
14.9859	14.8396	14.8576	12.4786	13.075	13.0339	3.29593	2.03186	0.000531646	Nherf1	P70441	+
9.15865	8.89908	8.35069	9.01767	9.01589	5.41904	0.33207	0.985274	0.438195	Eif4ebp2	P70445
11.7634	11.9889	12.1018	9.26472	8.94644	9.90821	2.99764	2.57825	0.000718391	Sparcl1	P70663	+
14.0633	13.6111	15.6646	13.6292	14.1216	13.5161	0.458474	0.690648	0.253493	Akr1c6	P70694
11.936	12.0116	11.8701	8.06709	11.0114	10.08	1.19942	2.21968	0.014713	Ctps1	P70698	+
14.9178	14.8785	14.9256	13.1608	13.1222	12.7962	4.06428	1.8809	0.000888889	Atp8a1	P70704	+
15.0399	15.1663	15.2388	13.0914	13.7679	13.266	2.96032	1.77324	0.000838621	Cct7	P80313	+
15.1676	15.3137	15.4428	13.2299	14.236	12.8207	1.92916	1.87915	0.00406361	Cct2	P80314	+
16.5342	16.5589	16.6566	14.5209	15.109	14.5954	3.20991	1.84141	0.000466667	Cct4	P80315	+
15.395	15.3592	15.3599	13.2752	13.916	13.4487	3.16731	1.82476	0.000442882	Cct5	P80316	+
15.9828	15.9768	16.1611	13.8467	14.4691	14.0819	3.24603	1.90765	0.000491228	Cct6a	P80317	+
16.1143	16.232	16.315	14.2874	14.8201	14.2768	3.13352	1.759	0.000422819	Cct3	P80318	+
11.692	11.7585	12.0515	10.2035	10.25	9.05332	2.09896	1.99839	0.00348335	Ptprn2	P80560	+
10.2788	10.7237	10.0575	8.37684	9.98662	8.69223	1.18392	1.33479	0.0151531	Atf1;Creb1	P81269;Q01147	+
14.2843	14.3542	14.04	12.5372	12.0634	12.5	3.30972	1.8593	0.00053617	Tnik	P83510	+
11.0721	11.8252	9.96137	8.14593	8.1574	10.8686	0.833188	1.89556	0.0519174	Wnk1	P83741	+
12.824	13.4152	13.4866	10.8457	12.0685	11.6737	1.83065	1.71262	0.00468565	Phf5a	P83870	+
13.5932	13.4426	14.0812	8.60893	9.7541	11.7125	1.78258	3.6805	0.00473423	Rpl36a	P83882	+
12.706	12.8644	12.8623	12.0086	11.1044	10.9427	1.91351	1.45899	0.00408198	Tubg1	P83887	+
13.4601	13.5823	13.3312	11.3768	12.3907	12.0327	2.12199	1.52445	0.00327674	Eloc	P83940	+
16.5178	16.6487	16.6998	14.778	14.8376	14.7492	5.16176	1.83384	0	Hpca	P84075	+
14.9807	14.9327	14.8549	12.8978	13.5972	13.0532	2.89591	1.74005	0.00078553	Arf5	P84084	+
15.1966	15.3474	15.3079	13.4307	13.331	13.9175	3.11667	1.72421	0.000416529	Cplx2	P84086	+
13.1206	13.1085	13.5577	10.138	13.2856	10.8731	0.886317	1.82999	0.0422594	Erh	P84089	+
17.2334	17.3253	17.3079	15.3264	15.8395	15.5343	3.46486	1.72214	0.000675603	Ap2m1	P84091	+
15.3338	15.2901	15.0588	14.1512	14.6455	14.2966	2.1522	0.863145	0.00309423	Rhog	P84096	+
15.8703	15.9953	15.9726	13.6505	15.551	13.7434	1.2359	1.6311	0.0135513	Rpl19	P84099	+
15.8117	15.7145	15.5135	13.7496	14.3306	14.1235	2.96356	1.61201	0.000840941	Srsf3	P84104	+
11.8749	12.3794	11.8585	11.5856	11.2007	12.5025	0.25892	0.274648	0.561214	Adcy5	P84309
12.7977	13.5211	11.5027	12.5999	12.6706	13.0684	0.10196	-0.172505	0.854814	Isoc2a	P85094
14.9382	14.913	14.8598	12.4688	13.3963	13.0315	2.69558	1.93816	0.00115723	Rpl10l;Rpl10	P86048;Q6ZWV3	+
12.2668	11.8277	12.3112	9.20364	10.2459	9.2418	2.62788	2.57146	0.00121705	Nptn	P97300	+
16.9635	16.9396	16.6844	14.7314	16.1427	14.9882	1.62523	1.57504	0.00603443	Csrp1	P97315	+
9.4131	9.52927	8.16698	9.67587	7.79685	9.86619	0.0326327	-0.0765222	0.953721	Dab1	P97318
17.922	17.353	13.5948	16.2678	17.655	16.8144	0.165588	-0.622458	0.747749	Pkp1	P97350
15.9579	15.9522	16.0495	14.0023	14.7736	14.0055	2.58252	1.72607	0.00138915	Rps3a	P97351	+
12.5088	12.6595	13.3966	8.67724	10.453	10.5629	1.93724	2.95725	0.00409365	Sms	P97355	+
14.1905	14.7584	14.6954	11.6999	12.3369	9.46301	1.71904	3.3815	0.00516411	Atp1b3	P97370	+
14.9147	14.913	15.0407	13.444	13.8893	13.4296	3.0234	1.36852	0.000557037	Psme1	P97371	+
13.5415	13.5872	13.6321	11.7287	12.7171	11.6514	1.97165	1.55451	0.00412928	Psme2	P97372	+
11.9339	11.9876	11.8994	9.89093	9.12242	8.28215	2.43927	2.84182	0.0016824	G3bp2	P97379	+
11.1025	11.5173	12.0759	9.51293	10.8766	8.47151	1.21636	1.9449	0.0143648	Anxa11	P97384	+
13.1794	13.2756	13.3133	10.4858	11.7637	11.8509	1.88587	1.88934	0.00436689	Vps45	P97390	+
12.9781	13.8012	13.2977	8.61375	15.0992	14.1409	0.134183	0.741067	0.80396	Arhgap5	P97393
8.48944	9.39252	8.98342	9.19468	9.05355	8.76955	0.0608717	-0.0508	0.915878	Lyst	P97412
17.5289	17.5578	17.532	15.6252	15.7566	15.6937	5.92432	1.84772	0	Crmp1	P97427	+
14.754	14.1687	13.5255	11.5348	13.9181	12.2226	0.939286	1.59088	0.0348664	Anxa4	P97429	+
11.2121	10.48	11.3994	8.86371	9.82377	8.77931	1.89504	1.8749	0.00431875	Mprip	P97434	+
15.2457	15.5254	15.5345	11.9873	13.8891	14.0033	1.50027	2.14201	0.00767458	Slc30a3	P97441	+
15.5827	15.5059	15.7481	13.5667	14.1254	13.7539	3.2561	1.79694	0.0005	Fhl1	P97447	+
13.1194	13.1519	13.0315	12.0427	12.7286	12.2737	1.67243	0.75259	0.00569346	Atp5pf	P97450	+
16.1808	16.1357	16.6658	14.4398	16.4384	14.1989	0.826732	1.30171	0.0534466	Rps5	P97461
11.6748	12.2706	11.8504	9.04474	11.4823	9.70231	1.16448	1.85549	0.0158262	Rgs14	P97492	+
14.3402	14.3601	14.3998	12.5995	13.0061	12.834	3.69996	1.5535	0.000496124	Gclc	P97494	+
12.9652	12.9148	13.0281	11.3144	12.0191	11.575	2.51419	1.3332	0.00143219	Cpt1a	P97742	+
14.4089	14.3284	14.0658	12.575	13.6442	13.0359	1.6514	1.18261	0.00586892	Wbp2	P97765	+
12.0085	12.1316	12.2614	9.25559	8.90905	8.84095	4.53412	3.13193	0	Grm1	P97772	+
11.5075	11.9588	12.0153	7.98194	10.7563	8.1422	1.45722	2.86709	0.00886783	Sirpa	P97797	+
10.755	10.5392	10.7979	7.4293	8.45698	8.30133	2.87663	2.63483	0.000767677	Nrsn1	P97799	+
14.9145	14.9412	14.9389	14.6414	14.6267	14.5282	3.09311	0.332776	0.000600639	Fh	P97807	+
19.0056	17.8466	12.4467	16.557	17.8081	16.6981	0.102714	-0.588106	0.854288	Fxyd5	P97808
12.6533	13.2561	13.2922	11.86	12.1789	11.0708	1.60592	1.36398	0.00597212	Anp32e	P97822	+
14.1961	14.1555	14.0853	12.5268	13.2379	13.1347	2.20369	1.17916	0.00262941	Lypla1	P97823	+
10.3671	10.4734	13.6404	8.20847	9.26043	9.65446	0.99378	2.45249	0.0288529	Fmo5	P97872	+
11.5563	11.6516	11.8564	11.6565	12.0634	10.9298	0.150102	0.138179	0.776221	Dtymk	P97930
10.0473	9.46667	9.57486	8.43296	10.0362	9.76965	NaN	0	1	Apba2	P98084
12.966	13.4533	13.458	11.2009	12.0107	11.681	2.35848	1.66157	0.00201642	C1qa	P98086	+
10.1478	10.5685	10.5691	8.29669	8.92684	8.45721	2.86454	1.86825	0.000753408	Atp8a2	P98200	+
19.8849	19.4129	19.096	17.4849	18.4279	17.7823	1.91314	1.56624	0.00415172	Tubb5	P99024	+
14.7377	14.3618	13.763	12.2828	14.401	12.6058	0.763909	1.19096	0.0692877	Psmb4	P99026
12.9631	13.0309	9.39273	8.50844	15.6224	9.49592	0.0820053	0.586647	0.884479	Rplp2	P99027
11.4409	12.3099	9.08972	8.67975	9.74424	8.17426	0.909975	2.08075	0.0381984	Uqcrh	P99028	+
17.7969	17.8617	17.8942	16.9987	17.0407	17.0217	4.93456	0.83061	0	Prdx5	P99029	+
13.1769	13.1973	13.261	10.8012	12.7286	11.8891	1.18306	1.40544	0.0151926	Cpe	Q00493	+
11.55	11.8255	11.9735	7.93337	10.451	9.32244	1.58373	2.54738	0.0065726	F8a1	Q00558	+
14.6165	14.6869	14.6938	12.7204	13.3601	13.2551	2.83347	1.55391	0.000727273	G6pdx	Q00612	+
10.7094	13.1301	11.0437	7.37039	13.4033	8.83255	0.374631	1.75901	0.37267	Apoa1	Q00623
12.9977	13.7396	13.5703	11.3656	13.1309	11.4579	1.10764	1.45103	0.0193865	Rbp1	Q00915	+
15.5306	15.5904	15.5967	15.5881	15.632	15.7574	0.721332	-0.0866149	0.0803911	Axl	Q00993
13.886	13.8161	13.9071	12.1128	12.7351	12.2692	2.86278	1.49738	0.000750617	Hnrnpul2	Q00PI9	+
11.9822	11.1041	13.5855	9.00147	8.55522	9.62282	1.79486	3.1641	0.00472769	Pde4d	Q01063	+
14.5103	14.6109	14.4376	12.1694	12.6308	13.1837	2.47538	1.85827	0.00160771	Pde1b	Q01065	+
13.7753	16.5555	11.6637	15.1413	10.7924	11.0711	0.345395	1.66322	0.417153	Grin2b	Q01097
10.6409	9.02194	10.5354	11.7323	16.7582	8.34972	0.371068	-2.21401	0.377895	Col1a2	Q01149
7.97781	9.56114	8.96702	7.50217	8.91894	9.4445	0.103627	0.213456	0.853487	Adra2a	Q01338
13.1875	13.2263	13.3088	10.4179	11.6129	10.5438	2.47804	2.38266	0.00161053	Sec23a	Q01405	+
10.9746	11.5774	11.6294	7.83249	11.1155	10.2365	0.763796	1.66565	0.0693019	Rsu1	Q01730
16.4752	16.4573	16.3326	14.6387	15.2477	14.8032	2.90686	1.52514	0.000791667	Nme2	Q01768	+
9.80821	10.2524	9.93969	8.1021	8.88267	8.68624	2.23509	1.4431	0.00250414	Cacna1c;Cacna1d	Q01815;Q99246	+
16.4885	16.5065	16.6938	14.2971	15.2086	14.2528	2.46571	1.97679	0.0015993	Vcp	Q01853	+
12.1398	12.2746	13.3997	7.85995	10.8966	11.7769	0.904559	2.4269	0.038891	Aqp1	Q02013	+
16.801	16.8623	16.7776	14.8297	15.5391	15.1209	2.86915	1.65041	0.000760951	Uba1	Q02053	+
14.5685	14.6231	14.4074	10.7798	13.8735	13.1339	0.970695	1.93733	0.0309867	C1qc	Q02105	+
14.0507	14.1185	14.1074	12.1279	12.8509	12.4087	2.81634	1.62971	0.000716981	Ctnnb1	Q02248	+
20.1449	19.5724	17.7514	18.5474	19.1641	18.5423	0.208911	0.40495	0.659829	Jup	Q02257
12.2683	12.3385	12.4968	11.2732	10.6639	11.6324	1.81155	1.17803	0.00463182	Ank1	Q02357	+
9.85799	10.1958	9.72613	8.09988	10.0195	9.12074	NaN	0	1	Chat	Q03059
13.1361	13.2197	13.2509	10.9476	11.5002	11.2846	3.54559	1.95809	0.000389058	Mark3	Q03141	+
17.9879	18.3936	19.0177	17.2345	17.6444	17.2409	1.534	1.09313	0.00698664	Atp5f1a	Q03265	+
13.9095	13.3911	14.1833	11.0523	11.5628	11.3324	3.09733	2.51212	0.000605475	Scg2	Q03517	+
9.13193	9.69069	9.60797	7.95711	8.94629	8.20325	1.4893	1.10798	0.00796154	Kcnb1	Q03717	+
20.3263	20.5389	20.4124	18.5232	19.2943	18.7166	2.56269	1.58114	0.00136449	Ckb	Q04447	+
14.2321	14.205	14.1699	12.1518	12.4433	12.2978	4.60788	1.90473	0	Nf1	Q04690	+
13.237	13.2913	13.3372	8.3634	13.4164	13.4809	0.380392	1.53492	0.365527	Cdk16	Q04735
14.5294	14.5556	14.5627	12.8602	13.1037	12.9816	4.60302	1.56742	0	Yes1	Q04736	+
9.39785	-1.29936	10.0762	7.643	12.7331	8.02124	0.351084	-3.40757	0.408862	Col6a1	Q04857
11.7809	12.0376	11.7641	9.36999	11.0928	8.27343	1.29603	2.28214	0.0118299	Cdk18	Q04899	+
12.3793	12.3028	12.5717	12.1195	10.3741	11.9173	0.784946	0.947677	0.0635603	Cyp2e1	Q05421
11.8526	12.09	12.0934	8.23901	8.97008	9.36364	3.1295	3.15444	0.000421405	Mark2	Q05512	+
11.0666	10.1829	11.1685	9.04219	10.9364	7.94367	0.740417	1.49854	0.0747592	Hspg2	Q05793
18.7994	18.3505	16.5501	16.1145	17.5155	17.2448	0.509029	0.94174	0.201055	Fabp5	Q05816
22.6302	22.6014	22.6158	22.5942	22.5714	22.6663	0.0599408	0.00515175	0.916995	Pc	Q05920
12.8401	13.1668	13.0337	9.76458	11.6977	11.7515	1.37325	1.94227	0.00988321	Eml1	Q05BC3	+
8.75165	9.51283	10.1526	9.51173	9.36014	8.10334	0.328076	0.480634	0.444693	Eif5b	Q05D44
13.134	13.3632	13.466	10.8828	11.5582	11.3812	3.09373	2.04696	0.0006016	Cab39	Q06138	+
13.8541	14.027	13.9324	12.8401	13.8758	11.7835	0.846382	1.10467	0.0493419	Atp5me	Q06185
14.8961	15.3387	13.9278	14.3738	14.0834	14.2799	0.486153	0.475159	0.223751	Clu	Q06890
16.1102	15.8658	15.6822	13.5015	14.6389	13.697	2.18914	1.94025	0.00286294	Anxa7	Q07076	+
10.3289	10.2061	11.2801	8.75772	9.17897	7.36178	1.55006	2.17221	0.00688	Serpine2	Q07235	+
12.6513	12.9709	12.8989	11.7096	12.8028	11.5761	0.947419	0.810838	0.0337657	Acads	Q07417	+
10.8523	10.0875	11.9542	8.55318	9.65738	8.70219	1.44168	1.99373	0.00911509	Tle3;Tle1;Tle4;Tle2	Q08122;Q62440;Q62441;Q9WVB2	+
14.1994	14.6199	11.1839	12.5001	13.2464	13.1531	0.121257	0.367878	0.825765	Tgm3	Q08189
11.8958	12.0693	11.7734	7.36501	9.72896	9.50189	1.80001	3.04756	0.00474387	Dmwd	Q08274	+
16.2186	16.1982	16.0923	14.1511	14.3098	14.0632	4.7691	1.99497	0	Calb2	Q08331	+
10.1986	10.9559	11.2734	8.52355	7.98328	8.56572	2.57072	2.45179	0.00137477	Kcnma1	Q08460	+
13.5549	13.8071	13.8591	11.2332	11.8265	11.625	3.41235	2.17881	0.00062531	Padi2	Q08642	+
10.2838	10.9072	10.5191	8.74272	8.1976	9.56259	1.78437	1.73572	0.00473957	Agbl4	Q09LZ8	+
10.9741	10.8946	11.4556	8.64579	9.65125	9.23783	2.32124	1.92981	0.00214183	Cnnm1	Q0GA42	+
12.4668	13.082	11.1803	10.7862	12.1211	11.6023	0.469915	0.739814	0.239324	Inf2	Q0GNC1
11.8288	11.6618	11.3682	9.81829	10.8307	9.06449	1.49993	1.71508	0.0077194	Kndc1	Q0KK55	+
9.11401	10.2307	9.85696	9.16827	8.66663	8.99048	1.03464	0.792108	0.0246584	Unc79	Q0KK59	+
12.8723	12.8527	12.9379	10.3902	11.1048	11.0644	3.02183	2.0345	0.000556213	Trio	Q0KL02	+
12.8068	12.4916	12.4026	8.82856	11.0588	11.0936	1.37721	2.24003	0.00983379	Vps8	Q0P5W1	+
11.5286	11.4224	11.8304	10.1725	9.03495	8.37226	1.94832	2.40056	0.00412671	Itgb8	Q0VBD0	+
10.4805	9.74887	9.04518	8.79525	8.39331	8.17368	1.34736	1.3041	0.0108271	Stum	Q0VBF8	+
9.71845	9.62891	8.43714	7.81858	9.64647	8.40319	0.397822	0.638752	0.339647	Tanc1	Q0VGY8
15.1622	14.9578	15.0694	12.7501	13.6114	13.2865	2.69594	1.84713	0.00115845	Npepps	Q11011	+
13.7923	14.2019	14.1399	12.3936	12.9429	12.9442	2.34413	1.28447	0.00199028	Pepd	Q11136	+
12.1146	11.9338	11.9912	8.63754	10.6685	8.95552	1.82681	2.59267	0.00466667	Relch	Q148V7	+
13.9256	13.8037	13.8813	11.9638	12.2641	12.3075	3.92383	1.69174	0.000711111	Gspt2	Q149F3	+
12.0466	11.7684	12.6736	8.61518	9.8591	7.6149	2.10603	3.46648	0.00341024	Nsun7	Q14AW5	+
10.0236	8.9345	10.2689	7.66209	9.64994	9.17015	NaN	0	1	Kcnc2	Q14B80
11.9991	12.0181	12.0292	9.60617	10.2201	8.97809	2.59549	2.41403	0.00118762	Map6d1	Q14BB9	+
10.2038	10.9376	11.2779	8.53492	9.74623	9.63103	1.40208	1.5024	0.00951826	Grm2	Q14BI2	+
12.2677	12.5416	12.4515	7.82263	9.67283	10.6747	1.64693	3.03019	0.00585963	Cpne9;Cpne5;Cpne8	Q1RLL3;Q8JZW4;Q9DC53	+
13.6931	14.1471	13.8356	12.0079	12.8963	12.8219	1.85829	1.31654	0.00452347	Phactr1	Q2M3X8	+
13.8522	13.9315	14.1778	11.3831	12.4618	11.3012	2.37786	2.27184	0.00205008	Gsk3a	Q2NL51	+
14.5874	14.485	14.7073	12.1703	13.1124	12.6257	2.65975	1.95709	0.00123666	Psd3	Q2PFD7	+
12.1781	12.0866	12.3203	10.3999	10.5365	10.2743	4.2138	1.79143	0	Pi4k2a	Q2TBE6	+
12.894	12.5418	12.161	10.5457	11.6808	11.5287	1.43837	1.28057	0.00908083	Hsdl2	Q2TPA8	+
11.5616	11.7407	11.7076	9.2136	7.58137	8.9576	2.42487	3.08579	0.00188235	Msto1	Q2YDW2	+
12.5189	12.6242	12.6326	10.241	10.8152	10.5749	3.56052	2.04823	0.0004	Osbp	Q3B7Z2	+
12.8307	12.8325	13.1082	11.3928	11.4807	11.2365	3.73653	1.55377	0.000535565	Marchf5	Q3KNM2	+
14.1893	14.1784	14.1643	13.501	13.7763	13.4097	2.29347	0.614997	0.00209672	Fahd2	Q3TC72	+
12.6482	12.7852	13.0458	11.8191	10.1642	11.4063	1.53241	1.69654	0.00704103	Cul4a	Q3TCH7	+
12.1344	11.6169	11.8833	8.49128	8.4076	7.57679	3.46303	3.71963	0.000673797	Ppp1r21	Q3TDD9	+
14.1686	14.0009	13.992	10.7612	13.3322	11.9526	1.28302	2.03854	0.0122671	Rogdi	Q3TDK6	+
13.0977	13.5195	12.8567	11.3832	12.4352	11.3163	1.61196	1.44642	0.00598758	Faf2	Q3TDN2	+
12.9414	12.8744	12.7379	11.7098	10.8377	10.1975	1.92442	1.93621	0.00411922	Stt3b	Q3TDQ1	+
12.8917	13.4346	13.206	10.9435	12.1278	10.8231	1.87141	1.87931	0.00440923	Hp1bp3	Q3TEA8	+
10.9943	10.5558	10.8053	9.04525	9.1491	8.14098	2.3643	2.00668	0.00202975	Iqsec3	Q3TES0	+
11.6246	12.1305	12.038	8.64413	9.91479	9.69203	2.4015	2.51402	0.00186487	Lpcat1	Q3TFD2	+
12.2558	12.4706	12.7794	7.05357	8.89407	8.18956	2.87741	4.4562	0.000768647	Spryd7	Q3TFQ1	+
13.7539	13.7924	13.8113	12.5899	13.4665	12.5497	1.42472	0.917158	0.00937821	Myl12b	Q3THE2	+
12.5403	12.6105	12.6579	10.0744	10.9951	11.0678	2.37867	1.89049	0.00205351	Aarsd1	Q3THG9	+
14.137	14.0836	14.1313	11.9408	12.2474	12.1495	4.58117	2.00477	0	Gmps	Q3THK7	+
15.242	15.207	15.4075	13.5483	13.8842	13.646	3.76767	1.59266	0.000556522	Mat2a	Q3THS6	+
12.1334	12.0549	12.3769	8.31094	8.48746	10.3506	2.04987	3.13875	0.00363057	Trappc13	Q3TIR1	+
11.9975	12.4967	12.4464	10.0822	8.23118	10.8541	1.50843	2.59102	0.00758795	Ric8a	Q3TIR3	+
12.498	13.6935	12.9638	8.86361	12.2835	8.42183	1.18391	3.19545	0.0151467	Pde12	Q3TIU4	+
11.2525	11.3347	11.0027	10.3921	9.41545	8.25458	1.37461	1.84261	0.00988772	Trappc10	Q3TLI0	+
11.85	11.7068	12.3056	7.61855	9.00037	8.22512	2.95321	3.67281	0.000832877	Scrn3	Q3TMH2	+
11.4754	11.1451	11.4943	8.42573	8.17675	9.61381	2.34416	2.63281	0.00199189	Tmem38a	Q3TMP8	+
12.8838	12.6567	12.8853	10.4944	11.1199	10.6961	3.28775	2.03848	0.000520661	Ankmy2	Q3TPE9	+
13.1076	13.0072	13.2925	12.012	11.6003	10.8147	1.99815	1.66009	0.00382542	Exoc5	Q3TPX4	+
9.06448	13.6393	13.8573	8.09317	8.01305	10.1741	0.934104	3.42693	0.0354286	Pnpla6	Q3TRM4	+
13.7568	14.7156	9.42327	8.54412	9.61833	8.35922	1.06397	3.79132	0.0222097	Ccdc136	Q3TVA9	+
13.5179	13.4318	13.3595	11.7831	12.3038	12.1258	2.99031	1.36551	0.000711238	Uap1l1	Q3TW96	+
12.5515	12.5102	12.5466	11.6099	12.7515	8.51568	0.551814	1.57707	0.165611	Tmem63b	Q3TWI9
9.04493	11.6498	12.2278	10.6368	8.50473	9.63961	0.524922	1.38047	0.186788	Pip4p1	Q3TWL2
9.22337	8.90675	9.59205	8.38303	7.59305	10.0304	0.313925	0.571903	0.466642	Cnnm2	Q3TWN3
13.8638	13.0131	13.4923	12.2408	14.2534	12.2029	0.316573	0.557388	0.462192	Srsf6	Q3TWW8
14.5271	14.5617	14.7152	10.4605	11.3076	11.0632	3.84059	3.65762	0.000633663	Psmd1	Q3TXS7	+
9.99013	10.2787	10.0233	7.88711	9.18531	7.73602	1.7552	1.82791	0.00472949	Zfyve27	Q3TXX3	+
16.4956	16.387	16.2997	14.5588	14.7248	14.7663	4.44333	1.7108	0	Slc17a7	Q3TXX4	+
12.8036	11.7601	11.7222	7.18931	10.3465	10.4178	1.16411	2.77742	0.0158514	Fam131b	Q3TY60	+
12.1189	11.9926	12.4185	9.48155	10.9964	10.45	1.81188	1.86734	0.00463448	Aifm3	Q3TY86	+
13.4208	13.3652	13.1658	12.2158	12.1063	11.8049	3.03267	1.27493	0.000563718	Smyd5	Q3TYX3	+
11.1552	11.4652	10.6799	8.78713	8.95761	8.03564	2.63333	2.50664	0.00121946	Esyt2	Q3TZZ7	+
11.9744	12.2049	12.1229	8.70277	10.344	10.2148	1.93836	2.34687	0.00410123	Hace1	Q3U0D9	+
14.6296	14.7228	14.9921	14.4837	13.9797	13.6301	1.29973	0.750338	0.0117785	Trappc9	Q3U0M1	+
9.95528	8.47983	8.24682	8.5693	7.79433	8.89697	0.308161	0.473778	0.476327	Rasip1	Q3U0S6
14.3508	14.4749	14.5917	12.1391	13.0134	12.435	2.72886	1.9433	0.00106061	Khsrp	Q3U0V1	+
9.53447	10.0051	9.71261	9.09193	9.24579	7.83541	1.0314	1.02636	0.0248675	Rars2	Q3U186	+
14.4113	14.3378	14.0126	12.3244	12.6757	12.2928	3.33459	1.82295	0.000547826	Ddb1	Q3U1J4	+
10.7295	10.2442	10.6315	9.33614	9.56082	8.47613	1.75393	1.41071	0.00472425	Fhip1b	Q3U2I3	+
12.783	11.4443	12.1618	9.9496	10.4803	10.137	2.0169	1.94075	0.00388274	Nudt18	Q3U2V3	+
10.3415	11.0739	10.8669	8.20044	9.22927	9.20794	2.01957	1.88157	0.00389288	Ctu2	Q3U308	+
13.7084	13.6831	13.7553	9.13027	11.8914	11.2488	1.62182	2.95878	0.00602186	Hectd3	Q3U487	+
14.9451	14.954	15.0714	13.7907	14.1299	13.8946	3.20117	1.05175	0.000462385	Cmpk2	Q3U5Q7	+
10.3325	9.36609	10.1524	8.58164	8.44489	9.08474	1.60915	1.24657	0.00597829	Esyt1	Q3U7R1	+
9.70333	9.78523	9.89759	9.38223	7.98894	8.64786	1.29472	1.12237	0.0118691	Qrich1	Q3UA37	+
12.9658	12.8292	12.9987	10.0246	12.0746	11.1668	1.43892	1.84261	0.00909365	Ttll12	Q3UDE2	+
9.91833	10.3812	8.29621	9.80996	8.69994	7.84558	NaN	0	1	Pde4c	Q3UEI1
12.3867	12.5149	12.5325	11.3584	11.8936	11.3441	2.14685	0.94597	0.00307908	Lyplal1	Q3UFF7	+
9.83667	8.76012	9.3581	8.22105	9.23469	8.96091	0.518304	0.512747	0.191905	Zyg11b	Q3UFS0
12.9152	12.8325	12.9512	9.43163	12.5381	11.1315	0.972621	1.86586	0.0308145	Nt5c3b	Q3UFY7	+
12.1233	12.4632	12.326	8.18212	10.7433	7.33868	1.58463	3.54944	0.00658269	Eif3j1;Eif3j2	Q3UGC7;Q66JS6	+
10.3466	10.9684	11.2584	9.77561	9.07203	7.06794	1.22014	2.21931	0.0141525	Alg10b	Q3UGP8	+
14.3944	14.5005	14.4362	12.6301	12.6477	13.5739	2.05263	1.49314	0.00363782	Hdhd2	Q3UGR5	+
12.4015	12.3734	12.5098	9.3256	11.2229	10.8569	1.54967	1.95978	0.00687656	Nat8l	Q3UGX3	+
13.2487	13.1175	13.3015	11.1315	10.9557	11.2367	4.55458	2.11456	0	Arfgef3	Q3UGY8	+
13.3711	13.2765	13.2721	11.1545	11.9946	11.3256	2.66515	1.815	0.00124292	Dip2b	Q3UH60	+
12.198	12.4658	12.5356	9.1468	11.3394	11.7966	0.929321	1.63887	0.0358319	Wnk2	Q3UH66	+
12.9289	13.1026	13.2458	10.0826	11.8356	10.3357	1.87063	2.34113	0.00440662	Plxnd1	Q3UH93	+
12.4647	12.2531	12.7964	11.4093	11.3528	11.5073	2.55844	1.08164	0.00135814	Nt5dc3	Q3UHB1	+
13.2434	13.2477	13.3012	11.7123	11.863	11.1562	2.84044	1.6869	0.000731649	Ccdc177	Q3UHB8	+
12.762	12.5492	12.7914	11.1296	12.2802	11.2485	1.43094	1.14809	0.00923019	Dab2ip	Q3UHC7	+
14.4934	14.4236	14.4314	12.5176	13.2833	12.8917	2.65569	1.5519	0.00123541	Snx27	Q3UHD6	+
12.7205	12.7751	12.9839	10.43	11.1626	11.2525	2.63353	1.87816	0.00122068	Agap2	Q3UHD9	+
11.3885	9.95513	10.9357	8.33567	9.47744	9.11653	1.52272	1.78323	0.00746784	Dennd11	Q3UHG7	+
9.82533	11.26	11.3203	7.85177	10.1778	7.90757	1.11578	2.15613	0.0190279	Slc22a23	Q3UHH2	+
11.9641	12.1204	12.6151	9.71349	7.26172	9.26547	1.95769	3.48631	0.0041577	Tmed8	Q3UHI4	+
15.166	15.2575	15.1077	13.164	13.7486	13.6196	3.09694	1.66633	0.000604502	Aak1	Q3UHJ0	+
10.5473	11.5986	11.0088	7.70068	7.80067	9.26493	2.04359	2.79613	0.00369577	Slc2a13	Q3UHK1	+
9.38388	9.61565	10.1606	8.07118	8.05342	7.48015	NaN	0	1	Tenm4	Q3UHK6	+
16.0654	16.08	16.0292	14.0685	14.6721	14.195	3.15906	1.74631	0.000436742	Camkv	Q3UHL1	+
12.1566	12.3297	12.5488	9.44053	10.7725	10.5326	2.10366	2.09649	0.00339864	Babam1	Q3UI43	+
13.2064	13.4117	13.3129	12.9333	12.1682	13.0048	1.04191	0.608243	0.0241986	Ndufb6	Q3UIU2	+
14.0058	13.9299	13.8403	8.55749	12.1781	11.684	1.2888	3.11881	0.0120811	Edc4	Q3UJB9	+
11.5974	11.5348	12.455	8.9518	10.0144	8.10316	1.97383	2.83929	0.00413714	Usp19	Q3UJD6	+
11.5823	11.7428	12.2152	8.25815	9.98949	7.94653	2.03023	3.11536	0.00383947	Cfap418	Q3UJP5	+
12.6627	11.3131	12.4698	9.55278	11.2289	10.9902	1.08992	1.5579	0.0204452	Rmdn3	Q3UJU9	+
13	12.9134	12.8749	9.87159	11.423	8.51266	1.6263	2.9937	0.00604073	Tax1bp1	Q3UKC1	+
10.4336	10.8238	11.1868	9.07039	9.41354	8.86533	2.4866	1.69831	0.00162478	Smu1	Q3UKJ7	+
15.054	15.1367	14.9572	15.0313	15.0008	14.8826	0.492071	0.0777582	0.217976	Mccc2	Q3ULD5
16.3696	16.4083	16.3839	14.5992	15.0121	14.8648	3.67768	1.56193	0.000470588	Gpd1l	Q3ULJ0	+
13.2055	13.5043	13.3077	10.5825	11.7122	11.3543	2.45269	2.12283	0.00158276	Ppp1r7	Q3UM45	+
10.4843	9.58658	10.4344	8.08108	9.84256	9.39551	0.814474	1.06203	0.0563371	Smcr8	Q3UMB5
8.9649	10.6357	10.4976	8.41502	9.09901	8.80345	1.03683	1.26024	0.0246018	Lrch2	Q3UMG5	+
12.1675	12.3351	12.4797	10.4673	11.4358	10.8528	2.0523	1.40885	0.00363298	Eml4	Q3UMY5	+
12.4063	12.5797	12.8831	7.70256	9.50985	8.52218	2.76759	4.04485	0.000687006	Lclat1	Q3UN02	+
12.3524	12.4372	11.1528	7.74388	9.86711	8.28122	1.93403	3.35004	0.00408359	Gprin1	Q3UNH4	+
12.6006	12.7765	13.012	12.1871	12.1032	11.4603	1.56438	0.879522	0.00677559	Cryzl2	Q3UNZ8	+
14.1441	14.111	14.1095	11.6866	12.5301	11.8788	2.91485	2.08972	0.000796855	Sec31a	Q3UPL0	+
10.3949	11.8312	11.6472	8.2082	8.92948	8.97915	2.13045	2.5855	0.00320666	Tars2	Q3UQ84	+
11.4966	11.2596	11.7433	10.4469	10.2425	11.4818	0.885768	0.776065	0.0424624	Acsf3	Q3URE1
9.98612	11.3039	11.7064	7.67835	11.5929	9.49085	0.494649	1.41144	0.215731	Kctd21	Q3URF8
12.9938	12.954	12.7731	8.94692	16.5757	11.4796	0.0909213	0.57289	0.871637	Plcl1	Q3USB7
12.3716	12.6649	12.9265	13.0057	11.0917	9.95518	0.651766	1.30346	0.10739	Arhgef9	Q3UTH8
12.1795	12.4428	12.3444	11.2985	10.9088	10.8894	2.9565	1.29004	0.000835165	Sorbs2	Q3UTJ2	+
11.2113	10.7452	11.67	7.3673	9.58207	8.94992	1.65217	2.57577	0.00581491	Cdkl5	Q3UTQ8	+
9.6068	9.75419	9.84443	9.43332	9.49669	8.84872	1.02632	0.475563	0.0252846	Trappc14	Q3UTZ3
13.14	13.2931	12.997	11.3084	10.496	11.0489	3.00172	2.19229	0.000721501	Cdc42bpa	Q3UU96	+
14.7519	14.5736	14.6473	12.3891	12.8929	12.8221	3.5302	1.95623	0.000380952	Tbc1d24	Q3UUG6	+
12.827	12.4983	13.2136	11.8508	12.6428	12.1432	0.957063	0.634048	0.0325214	Them4	Q3UUI3
23.6506	23.0972	19.316	23.2201	23.8681	23.0134	0.412806	-1.34594	0.317722	Krt76	Q3UV17
9.22927	9.76212	9.37807	9.50831	7.78002	8.72797	0.679911	0.784387	0.0951954	Pdp1	Q3UV70
9.26501	8.69372	8.91948	9.27543	9.14103	8.44395	NaN	0	1	Ksr2	Q3UVC0
10.716	10.4634	9.63914	8.33087	9.51355	7.92354	1.36278	1.68354	0.0101998	Ermp1	Q3UVK0	+
12.8615	12.9707	12.9669	8.86278	10.7429	10.5878	2.04791	2.86848	0.00370803	Vps51	Q3UVL4	+
12.6531	12.7488	12.5288	8.9924	11.4905	9.88229	1.57891	2.52186	0.0065525	Grm5	Q3UVX5	+
17.6277	17.6904	18.1814	16.6851	16.8777	16.7597	2.34654	1.05899	0.00199513	Tubal3	Q3UX10	+
13.4429	13.5215	13.5767	9.9923	12.0366	11.3628	1.77571	2.38314	0.00472094	Ppm1h	Q3UYC0	+
10.9519	11.1616	11.2619	9.05797	7.39536	9.78188	1.54052	2.38003	0.0068858	Grk3	Q3UYH7	+
9.73193	10.1751	11.035	8.81255	9.87597	8.09522	1.01104	1.38611	0.0264852	Ncbp1	Q3UYV9	+
12.334	11.1862	9.40843	8.43838	8.19326	9.41694	1.1602	2.29334	0.0160733	Svip	Q3UZP4	+
12.6045	12.2261	11.9618	8.59167	11.0289	7.5621	1.42675	3.20324	0.00932897	Ttc9	Q3V038	+
8.37473	10.2096	9.29595	9.27574	8.747	8.24564	NaN	0	1	Pls1	Q3V0K9
11.9579	11.5272	12.0395	9.86049	9.13499	9.42099	3.06818	2.36936	0.000581144	Slc25a31	Q3V132	+
12.932	12.7944	13.3475	11.9557	11.7472	11.888	2.55171	1.16099	0.00135185	Nt5c2	Q3V1L4	+
12.732	12.5506	13.3743	8.17753	12.067	11.4515	0.876434	2.32032	0.0440637	Elmod1	Q3V1U8	+
11.8739	11.7793	12.2108	8.69808	9.41887	11.6098	1.08645	2.04576	0.0205043	Afg1l	Q3V384	+
11.4174	9.96475	10.6238	7.06785	9.09584	9.45954	1.17089	2.12757	0.0155859	Pacs2	Q3V3Q7	+
12.275	12.3944	12.3908	11.3402	11.7543	11.5926	2.47442	0.791029	0.0016063	Mthfd1l	Q3V3R1	+
10.8731	12.8908	9.08322	8.83923	10.699	9.21066	0.479217	1.36605	0.230708	Carmil2	Q3V3V9
10.6986	10.7625	10.6281	8.35197	9.94312	10.1003	1.03295	1.23127	0.0247771	Shank3	Q4ACU6	+
13.2331	12.1577	12.3764	9.2007	7.9141	8.92422	2.80622	3.90941	0.000709452	Abl2	Q4JIM5	+
12.8118	12.8767	12.9314	8.83289	12.2849	9.95049	1.16329	2.5172	0.0159349	Oxr1	Q4KMM3	+
13.3383	13.1228	13.0324	9.38406	10.643	10.3051	2.85556	3.05379	0.000743276	Unc13a	Q4KUS2	+
10.1165	9.08505	-1.76919	8.88727	7.89334	9.34086	0.308793	-2.89636	0.475138	Miga1	Q4QQM5
9.5673	10.7155	10.3	10.2736	7.69513	8.89192	0.691385	1.24071	0.0903682	Herc2	Q4U2R1
12.2847	12.7355	12.6476	10.9584	12.424	11.8386	0.845896	0.8156	0.0493233	Tmem65	Q4VAE3
12.655	12.8906	12.8728	10.1732	11.2795	9.87623	2.25906	2.36312	0.00238291	Maea	Q4VC33	+
15.1569	15.0897	15.3293	12.7432	13.8408	12.855	2.34246	2.04564	0.00198706	Ddx17	Q501J6	+
11.2824	11.4228	11.6033	8.72517	8.90408	9.05099	4.3648	2.54277	0	Ankrd28	Q505D1	+
13.956	13.8617	14.0739	12.1406	12.0305	11.8084	4.16172	1.9707	0.00106667	Lrrc47	Q505F5	+
10.8752	10.4492	10.9341	9.9151	8.91022	8.20355	1.54625	1.74323	0.00691326	Spire1	Q52KF3	+
12.9525	12.7658	12.6687	10.0368	10.9197	10.3476	3.01569	2.36097	0.00055132	Prune2	Q52KR3	+
13.0326	13.4484	13.4729	7.73412	10.552	8.59981	2.17159	4.35599	0.00297502	Scn2b	Q56A07	+
13.3015	13.4203	13.6379	11.8547	12.341	11.6804	2.60434	1.4945	0.00119223	Stxbp5l	Q5DQR4	+
15.0173	15.1	15.1791	12.6696	10.0063	13.0092	1.55228	3.20374	0.00683742	Slc4a10	Q5DTL9	+
11.7571	10.8811	10.765	8.68372	9.42369	8.69399	2.28335	2.20061	0.00232198	Jakmip3;Jakmip1	Q5DTN8;Q8BVL9	+
12.2025	11.9231	11.9101	7.94571	10.1477	8.64039	2.03762	3.10063	0.00376781	Psd	Q5DTT2	+
12.9343	13.2105	12.3466	8.19437	10.8699	10.7394	1.47925	2.8959	0.00832023	Kctd16	Q5DTY9	+
11.789	11.8912	12.0794	10.4917	10.5777	8.14355	1.2763	2.18219	0.0124637	Iqsec2	Q5DU25	+
9.33908	13.5903	14.0065	9.32709	8.13412	12.7944	0.472124	2.22673	0.237374	Ipcef1	Q5DU31
12.4361	12.2778	12.3771	9.33348	9.04042	9.65909	4.08774	3.01934	0.000941176	Ermn	Q5EBJ4	+
12.6053	12.4784	12.7177	8.72434	11.1681	10.8952	1.40373	2.33796	0.00947826	Prkaa1	Q5EG47	+
14.0426	13.9067	13.8668	12.3595	12.9038	12.4615	2.83202	1.3638	0.000725537	Arhgap1	Q5FWK3	+
11.5306	11.229	11.6295	9.32381	10.2497	9.27584	2.25802	1.84657	0.00237928	Vps13a	Q5H8C4	+
12.2053	11.9309	12.0345	10.5122	10.5975	10.9537	3.02013	1.36908	0.000555391	Slc25a51	Q5HZI9	+
12.7672	13.0212	12.7641	11.1261	11.2523	8.72444	1.40002	2.48321	0.00957116	Vps41	Q5KU39	+
15.3232	15.3161	16.0372	13.147	13.7493	13.1873	2.68913	2.19762	0.00127917	Cnrip1	Q5M8N0	+
11.6775	12.2835	12.8208	10.7997	11.4705	7.82791	0.8898	2.22786	0.0413744	Sdr39u1	Q5M8N4	+
9.86587	10.5348	10.6555	8.92541	9.24712	8.23882	1.79767	1.54826	0.00473846	Wdr81	Q5ND34	+
14.9457	15.0262	15.1884	13.1878	13.6676	13.4858	3.28873	1.60641	0.000521739	Diras2	Q5PR73	+
12.954	13.0354	11.8428	10.7388	10.4686	11.0685	1.92843	1.85213	0.00405864	Crppa	Q5RJG7	+
14.7001	13.2873	10.2994	15.0133	13.9304	17.1044	0.743378	-2.58711	0.0741177	Pkdcc	Q5RJI4
13.2643	13.0827	13.3098	10.8949	11.5684	11.3052	3.15387	1.96275	0.00043299	Brsk1	Q5RJI5	+
10.4454	10.2602	10.8666	8.60748	8.41987	7.95448	2.94117	2.19679	0.000821622	Ccdc85a	Q5SP85	+
17.8281	17.3461	16.968	15.6411	16.5225	16.0225	1.68087	1.31869	0.00565428	Cyfip2	Q5SQX6	+
14.6459	14.6856	14.9026	11.7941	12.5888	12.1362	3.34151	2.57163	0.000558758	Tom1l2	Q5SRX1	+
11.4262	10.8088	11.5554	9.0539	10.0813	8.48802	1.77506	2.0557	0.00471565	Zzef1	Q5SSH7	+
14.9827	15.0309	15.2527	13.2466	13.838	13.2132	2.78318	1.65613	0.000694857	Abr	Q5SSL4	+
13.292	13.2648	13.3492	11.2103	11.8189	11.1284	3.02511	1.91616	0.000560358	Arhgap44	Q5SSM3	+
13.1185	13.219	13.2512	11.0589	12.2302	11.086	1.95838	1.73786	0.00416291	Tns3	Q5SSZ5	+
11.8818	12.4026	12.0853	7.99315	10.0212	8.73491	2.1991	3.20682	0.00261595	Pfas	Q5SUR0	+
11.8984	11.8592	12.6683	10.1198	9.08473	9.03164	2.45917	2.72993	0.00159099	Rap1gap2	Q5SVL6	+
11.7236	11.5358	11.6831	9.31942	9.9794	9.554	3.26336	2.02988	0.000506024	Tbc1d9b	Q5SVR0	+
13.0396	13.1068	13.1258	9.67743	10.725	10.5089	3.01697	2.78697	0.000552129	Cluh	Q5SW19	+
19.197	19.192	19.1438	19.3101	19.2627	19.199	1.02813	-0.0796808	0.0251633	Acaca	Q5SWU9
12.3679	11.9218	12.1697	8.94112	9.81287	9.51124	3.17106	2.73138	0.00044523	Specc1	Q5SXY1	+
12.4253	13.159	12.3556	10.6155	11.8019	11.7474	1.27141	1.25833	0.012558	Myo1d	Q5SYD0	+
11.3609	9.82449	12.6559	9.26933	6.90935	10.2125	0.906434	2.48339	0.0386345	Rabl6	Q5U3K5	+
10.4428	11.1331	11.5483	7.98606	9.68439	8.15339	1.74386	2.43348	0.00489036	Ubr3	Q5U430	+
12.959	12.9645	13.2327	8.28625	8.61924	8.89065	4.64664	4.45332	0	Dnajc11	Q5U458	+
9.62631	9.3693	10.929	8.36577	9.07897	8.25341	1.2089	1.40882	0.0144859	Fam169a	Q5XG69	+
12.9127	13.2461	13.3804	10.6817	11.7216	11.0208	2.42714	2.03835	0.00188557	Arcn1	Q5XJY5	+
10.1792	10.8042	10.3282	8.68487	8.39374	8.91381	2.73912	1.77304	0.00106987	Rnf123	Q5XPI3	+
16.6536	16.7202	16.598	15.5436	15.7992	15.8939	2.93033	0.911752	0.000809587	Ogdh	Q60597	+
15.322	15.3631	15.3463	13.4344	13.9431	13.5918	3.43971	1.68739	0.00065285	Cttn	Q60598	+
15.9156	15.9077	15.7385	14.5082	15.2307	14.6313	2.00353	1.06385	0.00384764	Myl6	Q60605	+
9.3665	11.6094	12.3224	7.8442	8.97782	8.97148	1.21552	2.50158	0.0144116	Icam5	Q60625	+
13.759	13.8325	13.8119	11.3572	12.4106	11.8077	2.50162	1.94264	0.00141808	Grb2	Q60631	+
12.7906	12.5359	11.8423	8.86017	10.4445	10.8828	1.58009	2.32713	0.00655918	Flot2	Q60634	+
16.658	16.6239	16.6479	14.3886	14.939	14.4243	3.49531	2.05933	0.000365714	Hnrnpd	Q60668	+
12.164	12.3568	12.3902	9.51588	8.97711	8.90201	3.98566	3.17199	0.000790123	Ptprn	Q60673	+
13.7205	13.8437	13.9298	14.1757	12.4101	12.1781	0.649143	0.91006	0.108363	Ppp5c	Q60676
14.7039	14.3833	13.9981	12.5452	13.7753	12.7811	1.44025	1.32789	0.00910221	Psmb6	Q60692	+
10.0706	11.9175	12.3575	8.02513	8.44147	8.91299	1.79455	2.98869	0.00477727	Samhd1	Q60710	+
12.3179	13.533	13.2567	10.901	9.66792	8.60104	1.91916	3.31258	0.00409679	Slc27a1	Q60714	+
13.9431	14.0608	14.2077	11.4129	12.2864	11.245	2.72789	2.42242	0.00105603	Csnk2a1	Q60737	+
11.7977	11.8101	11.9521	9.57312	10.6874	10.0082	2.23821	1.76372	0.0025098	Slc30a1	Q60738	+
12.5681	12.8485	12.6489	10.6704	10.4425	10.3969	4.29006	2.18524	0	Khdrbs1	Q60749	+
13.6118	13.9767	13.9518	14.1188	13.2977	13.1503	0.4289	0.324525	0.293606	Gcdh	Q60759
12.1724	11.8586	12.3156	8.47474	10.2889	8.78849	2.15322	2.9315	0.00310078	Irgm1	Q60766	+
13.1505	12.9918	13.0349	7.73661	12.058	11.9317	0.808718	2.48365	0.0575765	Stxbp3	Q60770	+
14.0962	13.9373	13.2708	12.1897	13.388	12.4505	1.159	1.09202	0.0161966	Cldn11	Q60771	+
13.1243	13.299	13.4021	8.37368	11.0252	11.5253	1.40871	2.96708	0.00951788	Gas7	Q60780	+
12.1176	12.1256	12.2667	9.27076	10.7113	9.87828	2.20766	2.21652	0.00264106	Rasa3	Q60790	+
13.4193	13.4438	13.2316	9.95636	13.5111	12.2375	0.632793	1.46322	0.116806	Traf3	Q60803
13.6341	12.8671	13.0519	8.3591	12.0408	11.9292	0.913349	2.40801	0.0379854	Mertk	Q60805	+
10.6479	11.3038	11.7746	8.99078	9.30272	9.74549	2.06946	1.89575	0.00366958	Cnot7	Q60809	+
10.5996	10.5578	11.2994	8.51892	10.7042	8.46386	0.959307	1.58996	0.032134	Akt2	Q60823	+
11.2306	9.88746	11.0463	8.60927	12.4171	8.87795	0.227318	0.753351	0.622926	Ppp1r1b	Q60829
8.41479	9.21813	9.77119	8.35452	8.43742	8.60478	NaN	0	1	Dvl2;Dvl3	Q60838;Q61062
12.0043	11.525	12.2959	9.76208	9.45149	8.14942	2.18525	2.82073	0.00285466	Col12a1	Q60847	+
13.7354	14.0688	13.687	11.8134	13.3953	12.9362	1.08129	1.11545	0.0208259	Serpinb6	Q60854	+
16.9915	17.0763	17.0994	15.2829	15.6356	15.2191	3.63436	1.67656	0.000441379	Stip1	Q60864	+
13.4016	13.2385	13.3859	11.6513	12.7969	11.6236	1.55594	1.31807	0.00686145	Reep5	Q60870	+
14.1389	14.0243	13.987	11.8825	12.6044	12.5516	2.70421	1.7039	0.00103267	Arhgef2	Q60875	+
14.3075	14.071	13.7727	8.64851	13.2804	8.68005	1.1698	3.84741	0.0155794	Elavl2	Q60899	+
13.3197	13.4574	13.2039	11.3875	11.4703	11.4569	4.77113	1.88879	0	Eps15l1	Q60902	+
18.4872	18.4534	18.326	17.1311	17.76	17.1723	2.15891	1.06775	0.00302618	Vdac2	Q60930	+
17.2088	17.3689	17.3313	16.1527	16.8218	16.046	1.75209	0.962852	0.00471903	Vdac3	Q60931	+
16.7707	16.7528	16.6137	15.5216	15.7189	15.4431	3.55945	1.15123	0.000398754	Vdac1	Q60932	+
9.89111	9.1189	7.92199	7.7004	8.55344	8.10112	0.619079	0.859012	0.124048	Tbc1d1	Q60949
12.7829	12.8396	9.8609	9.58721	8.03041	9.62845	1.15764	2.74579	0.0162347	Papss1	Q60967	+
13.5791	13.5323	13.6841	11.5527	11.9939	11.7428	3.7657	1.83536	0.000551724	Rbbp4;Rbbp7	Q60972;Q60973	+
12.4751	12.3615	12.5805	8.15102	10.3563	10.3032	1.76857	2.86884	0.00468935	Ppp2r5c	Q60996	+
9.26075	11.232	11.89	7.94839	9.06863	9.16464	1.10309	2.06705	0.019413	Lama5	Q61001	+
15.6233	15.3637	14.9133	12.8058	13.9728	14.0853	1.66622	1.67879	0.00572006	Gng7	Q61016	+
13.8416	13.9608	14.1846	11.5997	12.0136	11.7618	3.8269	2.20397	0.000618357	Asns	Q61024	+
11.3915	11.164	11.9104	9.67359	10.3666	8.4396	1.52251	1.99541	0.00746418	Tmpo	Q61029	+
14.9176	14.704	13.902	13.6498	14.2174	13.6571	0.85607	0.66643	0.0477899	Hars1	Q61035
11.9619	11.9847	12.1235	9.18852	9.88267	7.93589	2.21048	3.021	0.00264693	Pak3	Q61036	+
12.1481	11.5231	11.7378	8.41204	9.82148	8.64889	2.4141	2.84217	0.00187277	Tsc2	Q61037	+
14.509	14.3283	14.2465	12.7731	12.9993	12.8596	3.89028	1.48394	0.000677249	Cdc37	Q61081	+
12.3624	12.7977	11.6079	8.35594	9.2219	10.588	1.75279	2.86736	0.00472164	Ksr1	Q61097	+
9.99795	12.0319	9.81627	8.68686	14.2778	8.83008	0.0028378	0.0171296	0.995022	Cp	Q61147
13.9479	13.875	13.7462	10.9568	12.3816	12.0216	2.0609	2.06973	0.00365485	Ppp2r5e	Q61151	+
9.77067	9.3312	10.1436	8.74618	8.84556	7.89794	1.51638	1.25194	0.0075332	Slc9a1	Q61165	+
14.4777	14.5707	14.5528	12.0785	12.8572	12.1106	2.98569	2.18496	0.000706215	Mapre1	Q61166	+
18.3213	18.1456	17.7123	16.6217	17.3458	16.8419	1.794	1.12322	0.00476644	Prdx2	Q61171	+
15.3278	15.3576	13.35	14.8162	16.0866	14.5234	0.220557	-0.463597	0.636577	Arg1	Q61176
13.5753	13.4345	13.5177	10.167	11.9495	9.55843	1.83042	2.95085	0.00468293	Tsg101	Q61187	+
12.3213	12.4071	12.8398	10.3499	10.8784	10.848	2.83627	1.83062	0.000728144	Hcfc1	Q61191	+
14.6639	14.3085	14.5744	12.9609	13.0162	12.9412	3.83892	1.54284	0.000630542	Pafah1b3	Q61205	+
15.9646	16.2925	16.1341	14.9621	14.7755	15.1289	2.96659	1.17494	0.000846797	Pafah1b2	Q61206	+
13.5156	13.4693	13.68	12.2312	14.7349	12.4619	0.197856	0.412281	0.68233	Psap	Q61207
12.2504	12.2754	12.0624	9.9682	12.7177	9.72871	0.654865	1.39121	0.10585	Lcp1	Q61233
13.8185	13.9548	13.9401	11.7574	12.4757	11.8783	2.93021	1.86733	0.000808511	Snta1	Q61234	+
9.89181	10.5137	10.075	9.20821	8.33921	9.48573	1.37055	1.14912	0.00996718	Sntb2	Q61235	+
13.6846	10.345	9.55007	8.67132	7.8352	8.4929	1.03983	2.86008	0.0245152	Igbp1	Q61249	+
10.528	10.1852	10.6162	8.71798	8.49375	7.69993	2.50744	2.13922	0.0014219	Cacna1e	Q61290	+
12.6092	12.0803	11.9176	9.07549	9.07536	9.58754	3.40517	2.95622	0.00062069	Lamb2	Q61292	+
12.6714	13.0151	13.262	10.3268	11.2892	11.4362	2.14642	1.96544	0.00307692	Ctnna2	Q61301	+
15.2376	15.2804	15.3095	13.2536	14.1144	13.4007	2.49484	1.68628	0.00163491	Hspa4	Q61316	+
15.8076	15.6839	16.0488	15.3762	15.5207	13.5201	0.730308	1.04112	0.0781531	Slc6a3	Q61327
11.103	11.5436	11.7152	8.72248	8.83709	7.16281	2.3122	3.21311	0.00212658	Bcap31	Q61335	+
14.8449	14.8789	14.9751	14.1833	15.333	13.1099	0.464518	0.690882	0.246387	Bcan	Q61361
14.4008	14.9881	14.0294	9.22473	8.62739	9.36111	3.94576	5.40169	0.000735632	Hras	Q61411	+
11.8721	11.3134	12.1632	8.6203	10.2432	8.71235	1.94861	2.59093	0.00413184	Kcna4	Q61423	+
14.3172	14.3102	14.6011	13.7577	14.2073	13.5952	1.26303	0.556129	0.0128968	Hadh	Q61425	+
13.5108	13.7223	13.7862	12.8261	12.1479	11.763	1.94464	1.42746	0.00411648	Pde1a	Q61481	+
11.4461	11.6704	12.065	8.31836	11.5025	7.80482	1.0096	2.51856	0.0266018	Alcam	Q61490	+
13.2283	13.6992	14.0764	9.98933	14.0856	11.251	0.698127	1.89268	0.08847	Ecm1	Q61508
10.0673	10.8059	11.2258	9.1504	9.77611	8.39595	1.41672	1.5922	0.00951937	Trim25	Q61510	+
11.3148	11.1503	11.474	8.3175	8.71368	8.31729	4.22251	2.86353	0	Glg1	Q61543	+
14.3275	13.5842	13.7711	11.7925	12.8821	12.0807	1.84853	1.64249	0.00464056	Ewsr1	Q61545	+
16.5475	16.7022	16.6558	14.63	14.6887	14.8842	4.53722	1.90086	0	Snap91	Q61548	+
17.5912	17.5533	17.4976	15.5704	15.9794	15.9567	3.64626	1.71187	0.000450704	Fscn1	Q61553	+
10.5904	10.7243	12.035	8.276	18.3982	8.09832	0.0472748	-0.474265	0.935136	Fbn2	Q61555
13.7226	13.616	13.9083	11.4621	11.7916	11.0565	3.26581	2.31221	0.000507042	Fxr1	Q61584	+
12.3356	12.4663	12.5073	8.52106	9.36257	9.35946	3.52765	3.35537	0.000376471	Ktn1	Q61595	+
17.9458	17.9557	17.9015	16.1117	16.6757	16.1526	3.05333	1.62099	0.000573171	Gdi2	Q61598	+
12.3244	12.2832	12.545	8.80207	9.02832	8.95729	5.29043	3.455	0	Slc20a1	Q61609	+
16.3495	16.3303	16.2733	14.198	14.6518	14.4148	3.85156	1.89615	0.000643216	Pacsin1	Q61644	+
14.274	14.6042	10.7881	8.8597	19.7759	8.37624	0.0796906	0.884829	0.887846	Hp	Q61646
14.5123	14.6488	14.8493	12.3283	13.098	12.3885	2.82977	2.0652	0.000724672	Ddx5	Q61656	+
15.48	15.5533	15.5537	13.2747	13.9295	13.2842	3.13229	2.03286	0.000422111	Hsph1	Q61699	+
14.7913	14.7852	14.9423	12.1762	13.2624	12.5041	2.5951	2.19205	0.00118647	Elavl4	Q61701	+
11.8195	9.62347	10.1865	8.89667	14.6137	8.62303	0.0273518	-0.167956	0.96	Itih1	Q61702
9.97218	8.80604	9.02008	9.96931	11.9108	7.73271	0.183047	-0.604845	0.713443	Itih2	Q61703
13.2299	13.015	13.1789	12.1615	12.2218	10.8037	1.4076	1.41231	0.00951346	Cd47	Q61735	+
11.865	12.3609	12.2814	9.21149	10.8479	10.4185	1.76133	2.00982	0.0047532	Eif2b4	Q61749	+
17.8531	17.8642	17.7604	16.0923	16.4563	16.4517	3.55005	1.4925	0.000392638	Phgdh	Q61753	+
14.9569	14.863	14.8579	12.9366	13.4713	13.2259	3.35646	1.68131	0.000575342	Kif5b	Q61768	+
16.6897	16.8088	16.752	15.0152	15.722	15.1703	2.5793	1.44763	0.0013852	Lasp1	Q61792	+
13.9453	14.1895	14.1835	12.1493	12.5343	12.5273	3.45879	1.70245	0.000670213	Mapk10	Q61831	+
12.6308	12.7485	12.6317	8.50444	18.8809	8.45696	0.0731334	0.722893	0.897904	Pzp	Q61838
10.6225	10.374	10.664	12.5459	8.45183	11.835	0.11179	-0.390713	0.839519	Prg2	Q61878
16.2417	16.4598	16.4154	14.8351	15.0862	14.8723	3.82479	1.44111	0.00061244	Myh10	Q61879	+
16.1256	16.1243	15.7172	14.3383	14.763	14.9159	2.40808	1.31661	0.0018696	Mog	Q61885	+
13.2421	13.0823	13.1802	10.7845	13.1288	11.2332	0.943922	1.45268	0.034241	Npm1	Q61937	+
10.9708	10.7402	-1.35677	8.23574	8.72744	7.38785	0.118639	-1.33224	0.829916	Nnt	Q61941
17.2155	17.2275	17.3068	15.4273	16.1582	15.4221	2.51936	1.58072	0.00143478	Pcbp2	Q61990	+
13.031	13.3379	13.2402	8.35197	11.6056	11.0571	1.3279	2.86481	0.011248	Pea15	Q62048	+
13.818	13.098	13.4023	10.7708	12.1793	12.4226	1.38457	1.64853	0.00982485	Vcan	Q62059	+
12.9926	13.1845	13.7157	8.67997	11.3455	11.359	1.43848	2.83608	0.00908937	Plcg1	Q62077	+
12.4885	12.636	12.6782	8.01385	11.249	7.63978	1.46905	3.63333	0.00838685	Pick1	Q62083	+
14.2248	13.5592	13.844	9.95432	14.3186	11.4437	0.692872	1.9705	0.0899935	Srsf2	Q62093
13.9039	13.9623	13.9674	12.0494	12.9467	12.1319	2.26321	1.5685	0.00239387	Dlg4	Q62108	+
16.7733	16.9013	16.8051	12.9781	16.002	12.6101	1.29184	2.96317	0.012053	Ddx3x	Q62167	+
19.4964	19.5461	19.6232	17.7251	18.0564	17.9332	4.04434	1.65034	0.000870748	Dpysl3	Q62188	+
12.6524	13.0138	13.5344	11.1211	12.227	10.4999	1.46239	1.78415	0.00879392	Snrpa	Q62189	+
11.0106	9.90169	10.1068	8.98229	8.31314	10.1433	0.876579	1.19347	0.0439848	Tgfb1i1	Q62219	+
17.3378	17.3878	17.5106	15.5786	16.0682	15.9562	3.22528	1.54439	0.000474576	Sptbn1	Q62261	+
20.7707	19.4262	14.3216	19.1444	19.9503	17.8683	0.147491	-0.814882	0.781215	Sprr1a	Q62266
18.2758	16.877	10.9426	16.2327	16.8726	15.4031	0.129073	-0.804317	0.813022	Sprr1b	Q62267
17.4494	17.3823	17.3915	15.2676	15.7312	15.3355	3.75114	1.96297	0.000542373	Syp	Q62277	+
8.23219	7.4961	9.55117	8.87403	8.24726	8.87912	0.139649	-0.240313	0.794333	Spock1	Q62288
14.7615	14.7198	14.7589	12.8684	13.3105	12.7871	3.37583	1.75807	0.000590164	Trim28	Q62318	+
9.34591	10.8006	9.75799	7.84895	9.73206	8.46386	0.84961	1.28654	0.0487137	Zpr1	Q62384
12.2693	12.2124	12.4624	11.1581	11.108	11.6927	2.10406	0.995105	0.00340095	Sorbs1	Q62417	+
14.1428	14.2263	14.3946	12.7298	13.1571	12.8033	3.06935	1.35782	0.000583851	Dbnl	Q62418	+
10.9706	8.77741	9.4318	10.0347	9.38412	8.37217	0.223063	0.462955	0.631648	Sh3gl1	Q62419
16.6384	16.6261	16.5685	14.1464	14.9954	14.8193	2.78049	1.95728	0.000693273	Sh3gl2	Q62420	+
10.6947	11.2309	11.5112	7.24054	10.2623	10.4653	0.786157	1.82288	0.0632121	Ostf1	Q62422
15.832	15.9758	16.3666	14.5026	15.5999	14.8918	1.37936	1.06003	0.0097979	Ndufa4	Q62425	+
11.8721	11.8679	11.8773	7.63548	12.6107	7.63644	0.710037	2.57824	0.0839884	Cstb	Q62426
14.4561	14.6785	14.6439	13.4394	14.1204	13.779	1.75692	0.813239	0.00473737	Smad2	Q62432	+
13.4079	13.5048	13.3083	11.9918	11.6481	12.373	2.53091	1.40268	0.00132727	Ndrg1	Q62433	+
13.5882	13.8952	13.087	14.0597	8.46601	9.1732	0.767246	2.95719	0.0682905	Vamp1	Q62442
11.9389	11.2633	11.5183	9.62992	9.4272	8.7794	2.68118	2.29463	0.00126078	Nptx1	Q62443	+
12.6019	12.7306	12.8844	7.98529	11.2333	11.401	1.06779	2.53245	0.0218418	Fkbp3	Q62446	+
11.7524	11.7656	12.2551	8.57705	10.2747	9.0601	2.10414	2.62038	0.00340327	Eif4g2	Q62448	+
15.4133	15.6916	15.8913	13.8927	14.2917	13.6508	2.74866	1.72034	0.000945856	Vat1	Q62465	+
13.54	12.8772	13.0306	9.1658	11.3471	11.5385	1.45491	2.46546	0.00891813	Zyx	Q62523	+
15.6715	15.5631	15.4388	13.5007	14.1054	13.9992	2.9836	1.68935	0.000703235	Ppp3r1	Q63810	+
11.6732	11.3944	11.8584	9.15111	9.44753	9.07784	3.7884	2.41648	0.000571429	Commd3	Q63829	+
16.8775	16.9686	17.0855	15.1992	15.9249	15.4887	2.55481	1.43962	0.00135436	Mapk3	Q63844	+
10.6103	8.97931	14.9066	7.85138	9.10384	7.70302	0.834487	3.27933	0.0517461	Ces3a;Ces3b	Q63880;Q8VCU1	+
20.0582	18.7764	17.4337	8.28071	19.0105	18.2337	0.433544	3.58117	0.286661	Cavin2	Q63918
11.9113	12.1227	11.8289	8.29898	8.32536	8.9556	3.91477	3.42763	0.000695652	Kcnc3	Q63959	+
9.39921	9.58278	8.85948	7.74083	8.48474	10.0749	0.287351	0.513662	0.509496	Aebp1	Q640N1
14.8946	15.0057	14.9146	12.8657	13.2251	14.3443	1.51139	1.45994	0.00759903	Hepacam	Q640R3	+
16.2443	16.1045	14.6515	12.5157	13.0994	12.9577	2.19029	2.80911	0.0028671	Spr	Q64105	+
7.94942	8.12828	10.0699	8.68747	9.3363	8.67211	0.0912842	-0.182771	0.87156	Ifit2	Q64112
15.3413	15.4431	15.4188	14.1545	14.3317	13.6632	2.58303	1.3513	0.0013918	Maoa	Q64133	+
8.75693	9.51528	9.33691	9.02386	9.16735	7.94933	0.474571	0.489529	0.234937	Agtpbp1	Q641K1
13.1597	13.1224	13.3015	10.6795	11.5477	10.8934	2.89348	2.15435	0.000780488	Actr3b	Q641P0	+
11.9853	12.2684	12.3862	7.99731	10.8509	9.87578	1.4493	2.63865	0.00901086	Ifit1	Q64282	+
20.8743	19.8423	14.3908	17.6533	20.3506	18.9581	0.103128	-0.61822	0.853898	Krt12	Q64291
12.6143	13.047	12.6311	9.67546	8.98283	9.43883	3.78667	3.39845	0.000568889	Surf4	Q64310	+
14.5817	14.5409	14.2689	11.8436	12.5614	12.1911	3.22963	2.26515	0.000479087	Myo6	Q64331	+
16.9145	16.9684	16.9708	15.066	15.2846	15.033	4.63617	1.82336	0	Syn2	Q64332	+
16.9454	17.0129	17.1268	12.8319	13.1085	12.9677	5.73193	4.059	0	Sqstm1	Q64337	+
14.1175	13.9262	13.8529	11.5121	13.2306	11.9668	1.53371	1.72906	0.00704451	Ifit3	Q64345	+
14.715	14.7439	14.538	14.0137	15.0417	14.0954	0.348096	0.282004	0.412615	Hspe1	Q64433
14.8324	14.8103	14.852	13.4166	13.6044	13.7404	3.71411	1.24444	0.000512	Sord	Q64442	+
13.1037	13.1286	13.6054	11.0854	11.8445	10.7745	2.3358	2.04442	0.00216077	Gstt1	Q64471	+
12.893	13.0529	13.0235	11.2874	12.145	11.3206	2.10556	1.40545	0.00340559	Ptprd	Q64487	+
8.63166	9.72431	9.80947	8.27329	8.16146	8.00995	1.48543	1.24025	0.00810754	Top2b	Q64511	+
14.6153	14.7225	14.7354	12.0747	12.887	12.7481	2.95106	2.12119	0.000829468	Tpp2	Q64514	+
13.5157	13.493	13.4882	11.2736	12.0049	11.8411	2.89549	1.79242	0.000784516	Gk	Q64516	+
14.65	15.1827	15.2322	13.7212	13.7262	14.1191	2.15862	1.16613	0.00302404	Gpd2	Q64521	+
20.7364	20.9672	20.9092	20.1005	21.364	19.8943	0.377602	0.417971	0.368375	H2ac21	Q64522
13.9707	14.6613	14.2558	13.4254	13.1843	14.3758	0.695787	0.634108	0.0890925	H2bc21;H2bc26;H2bu2	Q64524;Q8CGP0;Q9D2U9
14.4515	14.3737	14.5121	12.1203	12.77	12.6626	3.14724	1.92811	0.000430769	Srm	Q64674	+
13.6544	13.6589	13.2973	12.3573	13.5074	12.4148	0.924094	0.777009	0.0364894	Vcl	Q64727
14.1745	13.9897	13.8842	7.81976	12.5678	12.3922	0.9276	3.08956	0.0359014	Gart	Q64737	+
12.3779	10.9094	12.0162	10.2786	9.50359	10.1878	1.61213	1.77787	0.00599068	Ptpmt1	Q66GT5	+
12.617	13.116	12.9912	7.40343	8.01307	8.44598	3.90173	4.95391	0.000688172	Cbarp	Q66L44	+
11.9929	11.3284	11.6445	8.66355	11.2822	9.22471	1.10943	1.9318	0.0192242	Slc13a5	Q67BT3	+
12.0668	12.1052	11.8415	8.37821	8.7086	8.17436	4.4639	3.5841	0	Crtc1	Q68ED7	+
11.9269	12.0908	8.71012	8.39856	10.9708	8.5248	0.510474	1.61123	0.199241	Rab3ip	Q68EF0
19.042	19.0556	19.1773	17.001	17.2837	17.1472	4.52607	1.9477	0	Cltc	Q68FD5	+
11.6676	11.875	11.8451	8.88337	8.6063	10.1535	2.23614	2.5815	0.00250602	Atg9a	Q68FE2	+
12.2375	11.8436	11.9407	10.9206	11.2157	10.3465	1.86095	1.17964	0.00453679	Ripor1	Q68FE6	+
14.855	14.9298	14.9478	13.0444	13.4672	13.3727	3.60252	1.61609	0.000421053	Git1	Q68FF6	+
11.2935	11.1268	10.9658	9.74337	11.0193	8.95379	0.939099	1.22319	0.0348529	Pkp4	Q68FH0	+
13.8138	13.6971	13.8156	11.668	11.841	12.0114	4.26637	1.93535	0	Galk2	Q68FH4	+
17.7556	17.7649	17.8908	15.8465	16.3841	16.0937	3.33375	1.69566	0.000546638	Ahcyl2	Q68FL4	+
15.5997	15.6066	15.7227	13.3735	13.6513	13.3806	4.58131	2.17452	0	Mars1	Q68FL6	+
13.0899	11.7345	12.9106	8.4252	11.7395	11.6381	0.780405	1.97741	0.0651627	Brsk2	Q69Z98
11.8623	11.8884	12.2164	10.0969	10.9931	8.90701	1.4979	1.99	0.00776062	Znf512	Q69Z99	+
13.3543	13.2106	13.1728	11.1914	11.7841	11.5038	3.2067	1.75283	0.000464088	Gba2	Q69ZF3	+
11.4034	12.0419	12.6901	7.8374	9.71887	8.02475	2.12404	3.51813	0.00319337	Arhgap23	Q69ZH9	+
12.5145	12.69	12.5932	10.2147	10.7464	10.4694	3.71086	2.12241	0.00050996	Prex1	Q69ZK0	+
10.2099	10.0301	10.5561	9.44087	8.77787	9.60384	1.54348	0.991161	0.00689264	Nlgn2;Nlgn1	Q69ZK9;Q99K10	+
12.384	12.6279	12.6837	9.23937	10.2523	8.65638	2.58728	3.18253	0.00139847	Hectd1	Q69ZR2	+
12.233	11.9576	11.9889	9.15518	11.1954	10.0603	1.49235	1.92288	0.00774194	Sv2c	Q69ZS6	+
10.0927	11.6386	12.1039	8.35755	10.6428	9.11624	0.986234	1.90623	0.0293657	Ablim3	Q69ZX8	+
10.5587	10.5103	10.4406	10.2673	8.10205	7.33487	1.03426	1.93512	0.0246486	Ltn1	Q6A009	+
11.5564	12.2987	12.6576	9.82748	11.1549	10.2924	1.5834	1.74593	0.00656924	Cep170	Q6A065	+
10.0065	10.6398	11.1171	10.7368	7.9016	8.45289	0.775328	1.55737	0.0664074	Cdc5l	Q6A068
12.8341	12.8251	12.9841	15.5195	15.9233	11.0859	0.346293	-1.29513	0.415542	FAM120A	Q6A0A9
9.39251	10.162	10.3514	9.12663	9.30001	7.45894	0.956148	1.34008	0.0325088	Rftn1	Q6A0D4	+
13.7489	13.5498	13.8155	11.0021	12.2235	11.5795	2.36099	2.10299	0.00201974	Usp7	Q6A4J8	+
11.8301	11.7015	11.4663	7.41163	10.8439	10.6	0.856752	2.04747	0.047631	Arhgap21	Q6DFV3	+
12.3787	12.7167	12.3548	9.05059	7.97912	8.30071	3.55039	4.03991	0.000395062	Nop58	Q6DFW4	+
13.6381	13.5722	9.12962	12.8129	12.9261	13.0903	0.215928	-0.829796	0.644963	Carmil1	Q6EDY6
12.2084	12.1056	12.2034	9.5307	10.2225	8.82527	2.54855	2.64631	0.00134811	Ralgapa1	Q6GYP7	+
11.4647	10.592	11.5307	9.81606	9.08938	7.99835	1.66592	2.22788	0.00571702	Hecw2	Q6I6G8	+
13.7558	13.484	13.3232	11.4877	11.3419	11.9113	3.0994	1.94072	0.000608414	Gpsm1	Q6IR34	+
15.5193	15.562	15.578	12.717	13.4178	13.1433	3.56163	2.4604	0.000401254	Cltb	Q6IRU5	+
12.079	12.2889	12.6021	8.27556	11.611	9.4431	1.21019	2.54679	0.0144921	Exoc3	Q6KAR6	+
12.7535	12.7793	12.2359	10.7712	11.7306	10.6914	1.80534	1.52518	0.00461856	Dgkb	Q6NS52	+
14.2101	14.1803	14.181	12.2176	12.5859	12.624	3.71961	1.71461	0.000518219	Fbxo41	Q6NS60	+
10.6532	10.7989	11.2117	8.68427	8.63087	9.51623	2.37289	1.94416	0.00204156	Retreg2	Q6NS82	+
12.8768	12.7128	12.766	10.8306	11.7393	11.645	2.03721	1.38027	0.00376285	Npepl1	Q6NSR8	+
13.167	13.7502	13.106	8.69282	8.8134	12.2835	1.33545	3.41117	0.0110396	Sphkap	Q6NSW3	+
13.5099	13.7037	13.7281	11.6873	12.1028	10.7947	2.24621	2.11893	0.00252312	Rragb	Q6NTA4	+
10.7253	10.7589	10.5701	9.19478	9.6714	8.92098	2.48134	1.42238	0.0016162	Pptc7	Q6NVE9	+
12.9004	12.8005	13.0087	9.99821	11.1925	10.5426	2.57263	2.32543	0.00137866	Ocrl	Q6NVF0	+
12.0137	12.3027	12.4216	9.40322	11.2274	8.84552	1.53145	2.42061	0.00703407	Lpcat4	Q6NVG1	+
11.1554	11.6795	11.8615	9.18404	9.45458	9.38744	3.21725	2.22346	0.00047191	Dpp10	Q6NXK7	+
11.782	12.2392	12.331	7.66945	9.82545	9.54842	1.94704	3.10294	0.00412159	Sec23ip	Q6NZC7	+
13.6323	13.7045	13.8194	11.0681	11.7857	11.2549	3.34757	2.34918	0.000565022	Eif4g1	Q6NZJ6	+
13.4037	13.2937	13.3448	11.0283	12.3191	10.7416	1.82156	1.98438	0.00465858	Mtcl3	Q6NZL0	+
15.0423	14.9459	14.7609	14.1593	13.974	13.6227	2.30565	0.99771	0.00211487	Sri	Q6P069	+
12.5967	12.674	12.8784	10.038	11.6802	11.4142	1.50021	1.67223	0.00772314	Xpnpep1	Q6P1B1	+
14.8522	14.9171	14.9477	12.8405	13.3127	13.2469	3.52857	1.77235	0.000379822	Ppp2r2a	Q6P1F6	+
13.6614	13.3651	13.4035	13.7725	13.4919	13.3767	0.178343	-0.0703643	0.721975	Psd2	Q6P1I6
14.2401	14.212	14.2703	12.3841	12.2409	12.0514	4.48415	2.01531	0	Tnpo3	Q6P2B1	+
14.33	14.3743	14.0833	12.7664	13.0053	12.4274	2.88407	1.5295	0.000773537	Sik3	Q6P4S6	+
10.9311	10.5865	10.1217	9.52711	8.83218	10.7493	0.624778	0.843559	0.121317	Snrnp200	Q6P4T2
10.6148	10.8732	10.8116	8.05869	8.36263	8.78477	3.33767	2.3645	0.000551422	Abcf1	Q6P542	+
12.5401	12.7066	12.7701	11.0867	10.7485	11.7515	2.08891	1.47674	0.00345982	Dgkq	Q6P5E8	+
14.0424	13.9802	14.3106	11.8518	14.3127	11.9887	0.800071	1.39335	0.0598158	Xpo1	Q6P5F9
12.5283	12.2868	12.5835	10.8337	11.9468	10.5726	1.45288	1.34853	0.00902365	Snx6	Q6P8X1	+
17.8193	17.9954	17.895	18.2884	18.6424	17.903	0.787812	-0.374687	0.062804	Caskin1	Q6P9K8
12.1111	13.9298	12.3064	8.99469	12.4789	9.17515	0.944681	2.56616	0.0341218	Nrxn3	Q6P9K9	+
14.5247	14.4909	14.5615	12.3163	12.7818	13.3336	2.36226	1.71512	0.00202473	Oxsr1	Q6P9R2	+
10.5554	10.1296	10.4268	7.71656	8.42597	8.89625	2.28514	2.02433	0.00215839	Mtss2	Q6P9S0	+
12.8258	12.8165	12.4717	7.66106	10.6363	10.5668	1.45072	3.08326	0.00901512	Atl2	Q6PA06	+
12.4425	12.8408	12.7506	8.4004	10.9459	9.72091	1.79704	2.9889	0.00473307	Bcr	Q6PAJ1	+
13.4731	13.4319	13.5325	11.9864	11.6636	11.4924	3.55084	1.76506	0.000396285	Prmt8	Q6PAK3	+
9.01374	8.33906	10.5303	8.37143	9.15927	9.22034	0.207612	0.377361	0.662607	Ahdc1	Q6PAL7
9.54267	9.94833	10.2256	9.01822	8.74834	7.78118	1.5125	1.38961	0.00755967	Prkab2	Q6PAM0	+
13.0307	12.9433	12.9362	11.3682	11.6508	11.3106	3.81505	1.52684	0.000598131	Gapvd1	Q6PAR5	+
11.4054	10.8476	10.9911	8.53811	8.02812	6.93847	2.53562	3.24649	0.00133212	Herc4	Q6PAV2	+
12.7537	12.7669	12.2181	11.3353	10.9116	11.2663	2.49013	1.40849	0.00162766	Ptpn23	Q6PB44	+
13.1353	13.1451	13.2483	11.7945	12.3282	12.0166	2.68419	1.12984	0.00126859	Lrpprc	Q6PB66	+
12.9723	13.1763	13.3267	11.2578	11.1755	11.0001	4.02403	2.01396	0.000842105	Mff	Q6PCP5	+
11.6704	12.2833	12.2014	9.23181	10.0913	9.6435	2.80113	2.39616	0.000706977	Ppp2r5a	Q6PD03	+
12.2772	12.183	12.39	9.96044	10.3529	10.1542	4.11318	2.12757	0.000962406	Ip6k1	Q6PD10	+
9.95422	9.70534	10.1571	7.61548	8.34806	8.5245	2.35093	1.77619	0.00200654	Ankrd13d;Ankrd13a	Q6PD24;Q80UP5	+
12.135	12.1511	12.4165	11.5949	9.57544	9.27444	1.32962	2.08597	0.0110964	Ppp2r5b	Q6PD28	+
10.4118	10.308	10.2799	9.33566	9.80629	9.01714	1.81718	0.946873	0.00464516	Rundc3b	Q6PDC0	+
12.6798	12.9478	12.8583	9.77274	11.0304	10.1518	2.56222	2.51034	0.00136321	Ecpas	Q6PDI5	+
9.42482	9.07302	8.97077	7.63286	9.2447	8.21417	NaN	0	1	Mindy2	Q6PDI6
13.5477	13.646	13.6579	11.7578	12.8531	12.332	1.82605	1.30289	0.00466397	Dync1li2	Q6PDL0	+
14.2192	14.2387	14.4476	10.956	13.0387	11.003	1.72558	2.63593	0.00500658	Srsf1	Q6PDM2	+
9.19637	9.45511	10.3701	9.10166	9.01462	9.18876	0.728716	0.572186	0.078674	Mylk	Q6PDN3
12.0988	11.5372	9.83137	14.2454	9.34656	13.4438	0.289001	-1.18946	0.50697	Chd4	Q6PDQ2
12.3489	12.2395	12.5352	9.52258	11.0374	7.648	1.40713	2.97188	0.00950464	Sarm1	Q6PDS3	+
13.3865	13.2393	13.2541	11.8615	12.3807	12.4094	2.36926	1.0761	0.00203648	Ado	Q6PDY2	+
12.7829	12.9208	13.0387	8.0881	11.2944	9.08846	1.64435	3.42378	0.00585345	Prrt3	Q6PE13	+
13.1186	13.4589	13.6388	12.7115	12.9646	12.2948	1.40749	0.748487	0.00950905	Abhd10	Q6PE15	+
12.6029	11.3331	12.7881	9.08884	8.90971	9.22144	2.61123	3.16803	0.00119805	Mob4	Q6PEB6	+
11.3469	11.6862	11.5106	9.58298	8.22163	7.44559	2.09428	3.09784	0.00346919	Ctif	Q6PEE2	+
16.9512	17.0333	17.0183	15.2597	15.4783	15.3743	4.74623	1.63021	0	Mapre3	Q6PER3	+
11.343	11.1785	11.6885	8.63407	9.35964	8.9901	3.13625	2.4087	0.000424958	Dlgap3	Q6PFD5	+
14.8822	15.2329	15.2888	-0.183536	15.0025	9.27493	0.735041	7.10336	0.0766757	Tra2a	Q6PFR5
13.1298	12.9133	13.2591	8.49487	11.2252	11.0801	1.47239	2.83403	0.00828844	Slc6a7	Q6PGE7	+
12.5668	12.2604	12.3831	10.2908	11.272	10.2203	2.17277	1.80907	0.00297714	Exoc8	Q6PGF7	+
14.8053	14.8166	14.7689	12.4077	13.5977	12.9779	2.19812	1.8025	0.00261213	Dclk2	Q6PGN3	+
11.2574	11.4744	11.9097	9.32498	10.6529	9.80813	1.696	1.61849	0.00529724	Erc2	Q6PH08	+
14.5836	14.4976	14.9026	13.083	7.44208	8.75739	1.34163	4.90045	0.0109124	Ccdc57	Q6PHN1	+
15.2355	14.9079	14.9461	13.2346	13.5494	12.7486	2.72047	1.85234	0.00104925	Rab35	Q6PHN9	+
10.9725	10.5903	11.1993	9.37256	9.54106	8.17239	1.8137	1.89203	0.00463715	Naa35	Q6PHQ8	+
15.5693	15.4856	15.487	13.5736	13.9337	13.6585	4.04734	1.79201	0.000876712	Camk2d	Q6PHZ2	+
12.4823	12.4972	12.6031	10.1123	11.2115	10.4683	2.38963	1.93015	0.00195638	Kcnip4	Q6PHZ8	+
20.174	20.067	20.0643	18.2016	18.7196	18.3444	3.34666	1.67992	0.000563758	Atp1a3	Q6PIC6	+
21.2336	21.1408	21.0657	19.8468	20.1878	19.7657	3.03324	1.21328	0.000564565	Atp1a2	Q6PIE5	+
12.1537	12.2388	12.5631	9.79767	10.4694	10.0017	3.16361	2.22896	0.000441331	Nudcd1	Q6PIP5	+
14.6281	14.637	14.6672	12.7236	13.4226	12.7894	2.76398	1.66555	0.000685457	Atp2b4	Q6Q477	+
12.6813	12.8365	12.7153	10.5881	10.9976	10.4422	3.55428	2.06838	0.000397516	Ppp1r9b	Q6R891	+
11.6831	11.1179	11.3105	8.99585	10.1197	9.6412	2.08969	1.78493	0.00346216	Magi1	Q6RHR9	+
12.28	12.341	12.39	10.2211	11.1857	10.8698	2.28006	1.5781	0.00232019	Fam120b	Q6RI63	+
12.1269	12.1658	12.3817	7.69808	10.2057	10.5972	1.39368	2.72447	0.00970272	Vkorc1l1	Q6TEK5	+
12.3273	12.3371	12.577	10.4191	11.1997	11.5153	1.81971	1.3691	0.00465052	Myh14	Q6URW6	+
11.0979	10.4953	10.3682	7.293	7.89509	9.42572	1.6569	2.44921	0.00569883	Ranbp10	Q6VN19	+
12.8243	12.9732	12.981	10.5659	11.4016	11.3702	2.54385	1.81361	0.00134315	Wdfy3	Q6VNB8	+
10.1263	9.53301	10.7064	9.03283	8.04406	8.51385	1.64001	1.59168	0.00582581	Dagla	Q6WQJ1	+
13.9708	14.0293	14.0906	12.9905	13.0882	12.6297	2.84627	1.12741	0.0007343	Kctd12	Q6WVG3	+
13.1424	13.1254	12.8536	10.8941	11.8151	11.7407	2.13334	1.55717	0.00321111	Slc44a1	Q6X893	+
12.3055	12.2866	12.3285	9.60011	10.3111	10.2741	3.19952	2.24509	0.000460695	Tacc1	Q6Y685	+
13.8484	13.7888	13.714	12.1059	12.5565	11.8518	2.81292	1.61231	0.000715294	Sbf1	Q6ZPE2	+
8.58016	11.614	12.5433	6.01693	8.55133	8.3277	1.06696	3.28048	0.021883	Tiam2	Q6ZPF3	+
9.71499	7.01555	8.13993	8.25442	8.49352	8.69781	0.0857221	-0.191761	0.879198	Tex2	Q6ZPJ0
13.7285	13.9136	13.9886	12.0408	12.2534	12.0412	4.13753	1.76509	0.00100787	Ube2o	Q6ZPJ3	+
13.4205	13.7524	13.8299	11.3716	12.4289	12.0919	2.14611	1.70349	0.00307477	Pitpnm2	Q6ZPQ6	+
11.8513	11.7764	11.8037	7.54163	8.63912	8.36334	3.40877	3.62912	0.000623762	Kcnt1	Q6ZPR4	+
10.7396	10.9907	11.6054	8.73768	10.5197	8.39253	1.25734	1.89529	0.0130065	Ankib1	Q6ZPS6	+
13.0424	13.0406	13.2073	10.6137	11.4743	10.4979	2.69192	2.2348	0.0011524	Kifbp	Q6ZPU9	+
12.429	12.6085	12.7754	10.4386	10.8769	9.7628	2.56844	2.24484	0.00137089	Cnot1	Q6ZQ08	+
13.6586	13.7562	13.5681	11.2568	11.966	11.8341	3.03633	1.97531	0.000565414	Efr3b	Q6ZQ18	+
11.6702	12.0857	12.8381	8.28221	9.33615	9.28448	2.58106	3.23037	0.00138783	Taok2	Q6ZQ29	+
16.8326	16.8529	16.7359	14.9389	15.2591	15.1017	4.17427	1.70727	0.00109402	Cand1	Q6ZQ38	+
13.0424	13.1404	13.1385	7.35368	11.4515	11.3606	1.06123	3.05186	0.0226285	Arhgap26	Q6ZQ82	+
12.7729	12.7126	12.6109	8.65173	11.1908	8.68101	1.71361	3.19094	0.0052024	Mlec	Q6ZQI3	+
11.121	11.4978	11.3333	9.9642	9.96195	10.0358	3.5446	1.33005	0.000387879	Acap2	Q6ZQK5	+
16.2152	16.3803	16.9445	14.5853	14.9238	14.4577	2.68684	1.85774	0.00127518	Rps9	Q6ZWN5	+
11.5428	11.6071	11.8594	9.7216	9.59667	7.44952	1.67884	2.74715	0.0056391	Syne1	Q6ZWR6	+
15.1904	15.0399	15.2489	12.5522	13.4663	12.6857	2.82354	2.25838	0.00072209	Rps27	Q6ZWU9	+
14.0831	14.0379	14.4286	9.2763	14.8314	8.04532	0.762488	3.46552	0.0696109	Rpl35	Q6ZWV7
14.0222	14.0832	14.0354	11.881	12.7709	12.0397	2.56685	1.8164	0.00136961	Eif2s1	Q6ZWX6	+
10.4407	11.8878	11.2804	7.75137	8.55488	8.93166	2.16166	2.79035	0.00303262	Ube2r2	Q6ZWZ2	+
14.22	13.905	14.3513	11.4889	13.7566	12.2872	1.1444	1.64793	0.0172031	Tln2	Q71LX4	+
11.9973	11.6885	12.3384	11.2259	11.4051	11.0243	1.65449	0.789641	0.00575847	Kyat3	Q71RI9	+
16.6861	16.7382	16.8082	14.5992	15.1833	14.9114	3.36533	1.84616	0.000580645	Ppp2r1a	Q76MZ3	+
13.8785	13.9677	14.015	8.27679	13.1287	12.6888	0.769241	2.58897	0.0676782	Atp5mk	Q78IK2
13.0761	13.0097	13.215	10.1548	11.4053	11.2952	2.21981	2.14851	0.0025742	Fbxo22	Q78JE5	+
14.0109	13.9381	13.9521	10.4218	12.4306	11.4656	1.91674	2.52772	0.0040869	Snd1	Q78PY7	+
13.9056	13.8449	13.8385	7.86878	11.7196	8.89109	1.71651	4.36983	0.00521093	Nap1l4	Q78ZA7	+
14.677	14.5726	14.4029	13.1297	13.7033	13.0887	2.36129	1.24361	0.0020214	Mtch1	Q791T5	+
16.8386	16.7672	16.74	15.445	15.4551	15.6482	4.20314	1.26583	0	Mtch2	Q791V5	+
13.754	13.9002	13.9553	11.4483	12.6175	11.8377	2.25943	1.90197	0.00238473	Picalm	Q7M6Y3	+
10.7676	10.6102	10.5173	7.85694	8.16681	7.99467	4.65199	2.62557	0	Scn4b	Q7M729	+
13.0795	12.7414	12.7736	8.42698	12.5624	12.2947	0.589857	1.77016	0.139898	Asap2	Q7SIG6
14.3006	14.4821	14.4605	12.47	12.7308	12.7272	4.16392	1.77171	0.00107563	Cyfip1	Q7TMB8	+
12.557	12.7013	12.5792	11.0029	11.1646	10.6997	3.49334	1.6568	0.000362606	Fcsk	Q7TMC8	+
8.86277	9.87388	9.79079	7.94971	8.93301	8.30816	1.20684	1.11219	0.0145826	Plppr4	Q7TME0	+
13.6776	14.1634	14.6709	12.7204	13.1194	12.9556	1.7945	1.23882	0.00477456	Ndufa12	Q7TMF3	+
15.3459	15.2861	15.341	11.8976	12.6385	11.6624	3.41941	3.25821	0.000633166	Syncrip	Q7TMK9	+
21.0193	21.4549	21.5461	19.5777	19.9721	19.5046	2.79249	1.65533	0.000703704	Tubb2a	Q7TMM9	+
12.9758	12.5756	12.6606	8.17358	11.089	11.5048	1.10603	2.48156	0.0193861	Wdr91	Q7TMQ7	+
11.7362	11.7186	11.6632	8.31999	10.1411	10.7079	1.28996	1.983	0.0120864	Abcg2	Q7TMS5	+
11.7977	14.0004	13.9047	15.7527	13.865	7.59363	0.117676	0.830505	0.830872	Huwe1	Q7TMY8
13.8057	14.1234	14.0422	11.1141	12.8596	11.4266	1.79714	2.19031	0.00473576	Smap2	Q7TN29	+
12.2022	12.283	12.4186	8.99291	9.12591	9.23068	5.35586	3.18477	0	Cpeb3;Cpeb2	Q7TN99;Q812E0	+
12.4088	12.3699	12.242	8.49291	10.8245	8.76749	1.80648	2.97863	0.0046212	Luc7l2	Q7TNC4	+
11.154	11.0304	11.622	9.7708	9.41047	10.002	2.4593	1.54102	0.00159237	Inpp5a	Q7TNC9	+
11.1656	11.2056	10.3919	8.00384	10.7181	7.93163	1.0008	2.03645	0.027855	Doc2a	Q7TNF0	+
13.6561	13.6778	13.6739	11.769	12.3026	11.9887	3.35476	1.64916	0.000570136	Eml2	Q7TNG5	+
13.3234	13.5541	13.5544	10.9165	11.7645	10.9753	2.86822	2.25851	0.000759051	Trim46	Q7TNM2	+
18.9698	18.9522	16.727	17.1857	17.994	17.9925	0.245775	0.492256	0.586283	Cdsn	Q7TPC1
11.3505	11.287	11.2664	7.97592	8.29507	7.40535	3.69966	3.4092	0.000494208	Mycbp2	Q7TPH6	+
12.5096	12.6001	12.6791	10.7863	11.3155	9.15513	1.53993	2.17731	0.00688238	Fsd1	Q7TPM6	+
15.6909	15.8213	15.8562	14.1434	14.662	14.2418	3.00488	1.44043	0.000725689	Actn1	Q7TPR4	+
15.5125	15.1478	15.108	16.5929	15.1913	8.88235	0.28944	1.70057	0.506368	C2cd5	Q7TPS5
17.0736	17.1871	17.1649	15.287	15.9461	15.5317	2.86744	1.55363	0.000757161	Tppp	Q7TQD2	+
14.8382	14.9654	14.8735	13.0674	13.4692	13.3504	3.66375	1.59677	0.000465455	Amph	Q7TQF7	+
11.7527	11.5045	12.1959	9.0388	9.91881	10.039	2.3423	2.15221	0.00198385	Atxn2l	Q7TQH0	+
16.957	16.9444	16.9491	15.2336	15.442	15.3242	4.93551	1.61694	0	Otub1	Q7TQI3	+
8.549	9.18688	9.98344	9.04563	8.24453	8.88907	0.459914	0.513366	0.251745	Itpkc	Q7TS72
10.8079	11.3192	11.8234	9.5668	10.7054	9.76614	1.33404	1.30404	0.0110805	Stk38l	Q7TSE6	+
18.2847	17.7755	14.3492	16.5698	17.3482	16.6985	0.0182147	-0.0689917	0.973841	Dsg1b	Q7TSF1
12.9058	12.9579	13.01	9.69512	12.5562	12.5398	0.646138	1.36083	0.109832	Phkb	Q7TSH2
11.8107	11.6852	11.456	9.55447	10.0448	9.48217	3.17237	1.95681	0.000446018	Tmem94	Q7TSH8	+
17.3851	17.324	17.2188	15.2331	15.7335	15.0518	3.14633	1.96984	0.000430034	Map6	Q7TSJ2	+
14.0246	13.4929	12.3396	12.2427	13.1402	12.1886	0.580116	0.761804	0.146088	Pgm2	Q7TSV4
13.5612	13.4657	13.6574	8.66712	10.9379	9.29463	2.3524	3.92821	0.00200982	Celf4	Q7TSY6	+
13.3226	13.3475	13.5681	11.3097	11.358	11.4046	4.80834	2.05536	0	Elp1	Q7TT37	+
13.582	13.1124	13.1468	11.1168	11.5098	10.7546	2.90207	2.15335	0.000788586	Rragd;Rragc	Q7TT45;Q99K70	+
13.8811	13.7856	13.7892	11.5417	11.9801	11.6433	3.98471	2.09697	0.000780488	Cdc42bpb	Q7TT50	+
17.2617	17.2709	17.2166	15.5359	15.8758	15.5349	3.81567	1.60089	0.000600939	Ahcyl1	Q80SW1	+
14.922	14.7817	14.706	12.7851	14.5257	13.584	1.0864	1.17162	0.0204959	Gng5	Q80SZ7	+
12.8097	12.6312	12.7024	10.1938	11.464	10.2247	2.11032	2.08693	0.00342426	Gabbr2	Q80T41	+
11.7151	12.1736	11.1278	7.47387	9.71002	8.67281	1.89101	3.05329	0.00430328	Epg5	Q80TA9	+
14.2379	14.1792	14.3375	12.0829	12.5943	11.8739	3.15453	2.06783	0.000433735	Vat1l	Q80TB8	+
11.2393	11.3988	11.2061	8.64138	9.25186	9.00291	3.61264	2.31602	0.00042953	Lrrc7	Q80TE7	+
11.0638	11.7117	11.4337	8.91949	8.01285	8.70176	3.0024	2.85832	0.000724638	Gramd1b	Q80TI0	+
16.4639	16.363	16.3247	14.6113	14.7684	14.7792	4.77311	1.66423	0	Cadps	Q80TJ1	+
11.8333	12.6233	12.7478	11.102	9.03547	11.0823	1.26003	1.99484	0.0129101	Ppm1e	Q80TL0	+
11.0972	10.7874	11.1949	8.93712	9.45056	8.83099	2.99668	1.95362	0.000716332	Adcy2	Q80TL1	+
16.371	16.3718	16.3871	14.6348	14.9857	15.0316	3.54435	1.49261	0.000386707	Phf24	Q80TL4	+
13.3085	13.3153	13.4612	11.2372	11.6375	11.3449	3.94928	1.95517	0.000748538	Mon2	Q80TL7	+
12.7345	12.8904	12.9381	9.15848	12.0314	10.5812	1.27687	2.264	0.0124746	Nisch	Q80TM9	+
13.7897	13.7017	13.4944	8.91792	13.1012	12.5926	0.737623	2.12471	0.0757882	Cyld	Q80TQ2
12.0539	12.3864	12.4748	8.25794	10.0824	8.55289	2.34659	3.34058	0.00199675	Adgrl1	Q80TR1	+
12.0853	12.0252	12.5309	11.3084	9.75456	10.0809	1.67017	1.83252	0.00567521	Baiap3	Q80TT2	+
12.3139	12.3478	12.4731	10.2651	11.0229	9.92291	2.41339	1.97462	0.00187119	Clasp1	Q80TV8	+
12.6071	12.7411	11.905	8.58387	10.604	8.17609	1.84618	3.29643	0.00463514	Fnbp1	Q80TY0	+
15.3075	15.4964	15.4259	13.2497	13.9194	13.3818	3.05993	1.89298	0.000574046	Dnajc6	Q80TZ3	+
9.47378	9.67786	9.33156	9.10411	8.37538	9.21144	0.996424	0.597423	0.0283685	Sgsm2	Q80U12
11.0455	9.85964	10.8439	8.39037	10.644	8.33003	0.799267	1.46152	0.0598976	Daam2	Q80U19
12.7618	12.8905	12.8181	11.721	12.1425	11.8651	2.67627	0.913931	0.00125562	Snph	Q80U23	+
14.0201	13.9675	14.1997	12.2871	12.7298	12.2254	3.16233	1.64833	0.000439791	Madd	Q80U28	+
9.34548	9.00868	9.81078	10.0371	8.4968	8.48328	NaN	0	1	Clec16a	Q80U30
13.6716	13.5811	14.3488	15.0581	14.7124	13.3538	0.370277	-0.50763	0.379318	Arhgef17	Q80U35
12.7392	12.6031	12.4891	10.6348	11.1275	10.9819	3.31625	1.69571	0.000540773	Cep170b	Q80U49	+
12.4545	12.663	12.7493	10.6713	10.7612	10.7941	4.4167	1.88005	0	Avl9	Q80U56	+
12.0281	12.1573	12.3704	8.65962	12.4667	10.057	0.735318	1.79083	0.0763372	Pum2;Pum1	Q80U58;Q80U78
13.3678	13.6287	13.686	13.4817	11.718	11.7446	0.987385	1.24608	0.0292053	Mfn2	Q80U63	+
12.5919	12.6099	12.8157	8.06167	10.3722	9.91174	1.97985	3.22397	0.00399745	Ube3c	Q80U95	+
13.3703	13.6218	13.7854	10.3111	11.6635	11.3299	2.37636	2.49101	0.00204837	Plxna4	Q80UG2	+
14.579	14.576	14.5653	12.7089	13.3004	12.8967	3.10928	1.6048	0.000412439	Septin9	Q80UG5	+
12.2092	12.5105	12.5513	9.16329	11.502	10.6187	1.35146	1.99566	0.0106057	Rab3gap1	Q80UJ7	+
9.54649	9.41583	9.52273	9.0434	9.89604	8.44118	0.362313	0.368145	0.39157	Sestd1	Q80UK0
12.8921	12.9884	13.1262	10.2052	11.1401	10.8436	2.87813	2.27256	0.00076962	Naa15	Q80UM3	+
11.9707	11.9669	12.0528	9.25867	10.0894	9.49447	3.17803	2.38261	0.000449198	Dgkz	Q80UP3	+
8.64472	9.2359	9.9525	8.41875	8.59873	9.50623	0.359369	0.436477	0.396799	Slc20a2	Q80UP8
13.4138	13.4006	13.6032	11.8576	12.008	11.8062	4.22732	1.58194	0	Pgrmc2	Q80UU9	+
12.7647	13.1886	13.0244	10.0581	10.6397	10.4251	3.62417	2.61829	0.000435374	Fbxo2	Q80UW2	+
12.6287	12.6161	12.7698	9.24663	9.09275	8.6456	4.40497	3.67655	0	Kcmf1	Q80UY2	+
12.2683	11.8823	12.4491	9.03595	10.4819	9.70439	2.26334	2.45916	0.00239571	Camsap3	Q80VC9	+
16.4736	16.4907	16.5343	12.1961	13.0645	12.496	3.97655	3.91403	0.000766467	Fam98b	Q80VD1	+
10.6363	11.319	10.2325	7.68412	10.2226	7.93033	1.14662	2.11689	0.0170104	Sra1	Q80VJ2	+
12.9932	12.7177	12.7692	9.39966	11.8067	11.5146	1.18279	1.91975	0.0151862	Tecpr1	Q80VP0	+
12.9501	12.8755	12.4731	11.4385	11.5657	11.3897	2.93545	1.30159	0.000813922	Epn1	Q80VP1	+
10.5181	11.8125	11.2899	9.28858	9.40817	9.58708	2.0021	1.77887	0.00384268	Asphd2	Q80VP9	+
13.279	14.9911	13.8816	15.1395	12.3172	11.2411	0.382415	1.15129	0.362723	Wipi2	Q80W47
11.6215	12.0249	12.1818	9.62721	8.86322	8.70894	3.02376	2.87627	0.000557864	Agfg2	Q80WC7	+
11.0473	11.9221	12.3829	9.21166	10.2364	7.76213	1.53164	2.71402	0.00703755	Mtdh	Q80WJ7	+
9.70307	10.4186	9.6961	8.57025	8.72315	7.94103	1.96921	1.52777	0.00411884	Hapln4	Q80WM4	+
12.9161	12.8928	12.9611	10.7113	11.2232	11.2509	3.33921	1.86153	0.000555066	Vac14	Q80WQ2	+
10.4659	11.4087	10.7936	8.84186	9.60369	8.80276	2.04896	1.80665	0.00371049	Ubap2l	Q80X50	+
10.1139	10.3777	10.6681	9.82462	8.34715	10.1854	0.73205	0.934197	0.0776318	Pelo	Q80X73
11.98	12.5034	12.6471	9.46635	10.7441	10.6061	2.01439	2.10465	0.00387768	C2cd2l	Q80X80	+
12.5119	12.1453	11.2475	12.3303	11.9685	11.7202	0.0309158	-0.0381114	0.95526	Flnb	Q80X90
10.1471	10.6886	11.3563	9.97919	8.1229	8.16599	1.31256	1.97463	0.0115563	Rraga	Q80X95	+
12.3548	12.3191	12.6483	9.47	11.1173	10.0727	1.96907	2.22074	0.00411624	Reps2	Q80XA6	+
11.6144	11.7786	12.2145	8.79386	10.0483	8.71544	2.34061	2.68327	0.00198224	Eif4g3	Q80XI3	+
14.0574	14.2575	14.44	12.2878	12.7415	12.1073	2.99159	1.8728	0.000712251	Pip4k2b	Q80XI4	+
11.7279	11.8569	12.001	10.3435	10.2082	8.17295	1.49818	2.28704	0.00776436	Atg2b	Q80XK6	+
15.0573	15.1527	15.2394	14.1099	14.2963	14.1766	3.64312	0.955538	0.000447552	Bdh1	Q80XN0	+
12.2436	12.3237	12.6985	6.99319	12.2233	8.37783	0.960991	3.22383	0.0320624	Nucks1	Q80XU3	+
13.7427	13.9533	14.3602	12.9294	11.9174	11.785	1.95638	1.80816	0.0041551	Llgl1	Q80Y17	+
10.8678	11.1497	11.7109	10.1664	9.51828	8.67856	1.64257	1.7884	0.00583806	Prickle2	Q80Y24	+
8.84717	9.92481	8.87068	7.71923	9.63978	8.97008	0.262344	0.437856	0.555426	Bsdc1	Q80Y55
10.5184	8.94232	15.9396	9.2176	7.44924	8.13041	0.743746	3.53436	0.0740644	Kdm5b	Q80Y84
13.2418	13.3323	13.3799	10.7352	11.2287	10.3404	3.21665	2.54987	0.000470149	Cnksr2	Q80YA9	+
15.0056	15.0117	14.7569	13.3969	13.9759	14.2769	1.73211	1.04148	0.00494725	Bcas1	Q80YN3	+
11.7351	11.6106	12.0666	8.53106	11.2744	8.19833	1.17981	2.46951	0.0151936	Rmnd5a	Q80YQ8	+
10.1782	10.2211	8.89972	9.32872	8.98234	7.44658	0.750156	1.18044	0.07261	Znf598	Q80YR4
12.6333	12.6291	12.7301	10.9692	11.0922	11.5141	3.02684	1.47233	0.000561194	Pank4	Q80YV4	+
8.26971	8.09214	9.26069	9.86067	11.3038	8.53372	0.705636	-1.35855	0.0858776	Tnc	Q80YX1
12.3089	12.201	12.2749	7.72601	8.92647	7.92691	3.39853	4.06847	0.000616137	Negr1	Q80Z24	+
12.1928	12.3941	12.2756	10.3681	10.6519	8.82626	1.82884	2.33881	0.00467749	Shank2	Q80Z38	+
11.3839	11.0826	11.1966	10.0113	8.75644	9.85072	1.8504	1.68154	0.0045828	Lrsam1	Q80ZI6	+
14.0113	14.0411	14.0518	12.2985	13.1456	12.2761	2.15656	1.4613	0.00301977	Rap2a	Q80ZJ1	+
12.3017	12.7066	12.7425	9.75094	11.0615	10.0391	2.25904	2.29972	0.0023811	Zer1	Q80ZJ6	+
12.9474	12.7912	12.6649	15.4129	11.8555	11.5976	0.0425941	-0.154175	0.940605	Them6	Q80ZW2
10.9464	10.9108	11.7122	8.05057	9.87168	9.81591	1.38936	1.94378	0.00968489	Ddx42	Q810A7	+
12.9455	12.8875	12.9175	10.9858	11.2081	11.4174	3.77454	1.71304	0.000558952	Ankfy1	Q810B6	+
12.4032	12.5584	12.7919	9.48466	11.4171	11.0318	1.49391	1.94002	0.00774566	Zfyve1	Q810J8	+
13.5546	13.7109	13.7649	11.1428	11.1831	10.7992	4.36373	2.63514	0	Nfasc	Q810U3	+
11.0211	10.6245	10.6821	7.67412	7.25815	9.79338	1.47812	2.53401	0.00831624	Atg4c	Q811C2	+
14.605	14.5339	15.2094	15.763	16.0777	12.484	0.0021907	0.00784175	0.995833	Dlg1	Q811D0
11.2654	11.4631	11.2059	8.60164	9.22399	8.71514	3.54881	2.46454	0.000390244	Atpaf1	Q811I0	+
12.9217	12.8945	12.9144	10.1061	11.4415	10.9654	2.21649	2.07255	0.00256654	Arhgap32	Q811P8	+
12.9884	12.935	12.9032	10.2878	11.1356	10.7086	3.08691	2.23157	0.000597774	Srgap3	Q812A2	+
13.3006	13.2739	13.6027	11.2051	12.3132	11.2669	2.06222	1.79736	0.0036573	Wdr82	Q8BFQ4	+
14.5697	14.3673	14.4829	12.3725	13.202	13.0393	2.45058	1.60201	0.00158139	Gatd1	Q8BFQ8	+
17.1951	17.2505	17.0645	16.499	16.7296	16.6302	2.50334	0.550462	0.00141935	Tufm	Q8BFR5	+
11.9769	11.9824	12.3623	10.0873	11.4614	9.64815	1.41814	1.70824	0.00948529	Cpped1	Q8BFS6	+
11.7933	11.2393	11.335	8.58191	8.30601	8.57753	3.97414	2.96739	0.000761905	Svop	Q8BFT9	+
11.4843	11.576	11.4704	9.75715	9.23707	8.90663	3.04542	2.20995	0.000568835	Rnf214	Q8BFU3	+
13.4656	13.353	13.4799	12.7024	13.1041	9.70357	0.67512	1.59614	0.0967891	Pef1	Q8BFY6
14.3215	14.41	14.6059	12.2469	11.9306	11.5322	3.47025	2.54254	0.000682927	Tnpo1	Q8BFY9	+
12.2925	12.6136	12.6082	9.02891	12.2278	11.8692	0.650019	1.46283	0.108222	Actbl2	Q8BFZ3
13.861	13.7709	13.6908	10.8185	12.1666	10.7797	2.27149	2.51931	0.00231303	Erlin2	Q8BFZ9	+
14.0625	13.8296	13.6763	12.1963	13.0011	12.4935	2.11426	1.29251	0.00343132	Ppp2r2c	Q8BG02	+
16.5346	16.5589	16.706	13.4978	14.9038	13.3107	2.22489	2.69573	0.00258383	Hnrnpa3	Q8BG05	+
11.3357	11.1564	11.5827	8.04724	9.23118	8.8183	2.70976	2.65939	0.00103924	Necab1	Q8BG18	+
14.4374	14.6945	14.6387	10.0717	11.9306	10.7096	2.5859	3.68626	0.00139713	Psmd11	Q8BG32	+
15.4206	15.2998	15.3439	13.1812	13.4492	13.2968	4.7476	2.04573	0	Sv2b	Q8BG39	+
13.0125	12.9197	13.0888	10.9333	11.354	10.917	3.67162	1.93894	0.000468864	Katnb1	Q8BG40	+
14.1638	14.2436	14.1961	12.3922	12.6106	12.7019	4.17702	1.63298	0.00111304	Rhot1	Q8BG51	+
14.8526	14.7935	15.0775	12.9715	14.2346	13.2146	1.6497	1.43434	0.00586272	Txnip	Q8BG60	+
10.5604	10.1388	11.1754	9.81748	8.72297	8.6576	1.49752	1.55886	0.00775687	Znf365	Q8BG89	+
12.0669	12.1794	12.2972	7.41902	10.5825	8.73112	1.62522	3.2703	0.00603128	Limd2	Q8BGB5	+
11.3781	11.5138	12.3435	10.7892	11.6549	9.45711	0.719	1.11136	0.0806461	Ptgr3	Q8BGC4
13.6902	13.6366	13.6938	10.6872	12.3942	11.4413	1.92621	2.16597	0.00412675	Cpt1c	Q8BGD5	+
13.1303	13.2885	13.1074	7.91924	11.2377	11.0232	1.35603	3.11536	0.0105109	Eif4b	Q8BGD9	+
12.1725	11.4087	11.6635	9.05981	9.79869	9.09762	2.7474	2.42953	0.00108048	Ubash3b	Q8BGG7	+
13.628	14.445	14.0818	12.9993	13.3866	12.7808	1.55312	0.996011	0.00684427	Samm50	Q8BGH2	+
11.9536	11.6965	11.5544	8.02259	10.989	8.1216	1.28753	2.69044	0.0121796	Reep1	Q8BGH4	+
10.0624	11.4207	11.0705	7.6466	8.64331	9.58796	1.48779	2.22525	0.00806532	Enpp6	Q8BGN3	+
12.9199	12.6523	13.0121	7.14814	11.6019	9.18608	1.28823	3.54937	0.0121303	Synpr	Q8BGN8	+
15.5064	15.4805	15.5061	13.3832	14.0999	13.66	2.98603	1.78331	0.000707214	Aars1	Q8BGQ7	+
11.9146	11.8267	11.4966	9.41141	10.3128	9.54271	2.52644	1.99029	0.00132607	Arl15	Q8BGR6	+
8.96371	10.2105	10.5258	9.0875	8.70834	8.48635	1.05336	1.13927	0.0233585	Ublcp1	Q8BGR9	+
8.54541	9.10439	9.01695	9.12416	7.95514	8.20397	0.510665	0.461155	0.199017	Epb41l5;Epb41l4b	Q8BGS1;Q9JMC8
12.3156	12.4107	12.5018	8.66113	11.1722	10.829	1.30159	2.18863	0.0117514	Bola2	Q8BGS2	+
16.2844	16.4483	13.8993	8.8985	12.8201	7.73605	1.51644	5.72578	0.00753688	Cept1	Q8BGS7	+
11.8728	12.0269	12.2539	11.2134	11.9227	11.4305	1.04758	0.528975	0.0237128	Gpt2	Q8BGT5
15.678	15.6929	15.7832	14.031	14.2294	14.068	4.69199	1.60854	0	Phyhipl	Q8BGT8	+
11.0857	11.5069	11.0518	8.44888	8.92931	8.69924	3.62885	2.52234	0.000438356	Ccny	Q8BGU5	+
14.5511	14.6872	14.4713	12.3146	13.1157	12.4408	2.79051	1.94615	0.000702079	Hpcal4	Q8BGZ1	+
13.1776	12.3639	12.2657	10.6534	11.593	11.0487	1.7141	1.50402	0.00520808	Cdc23	Q8BGZ4	+
14.2352	14.337	14.4776	13.3645	13.557	13.153	2.7234	0.991769	0.0010515	Pck2	Q8BH04	+
10.6204	12.9776	13.3922	8.50212	8.2224	9.49403	1.718	3.59055	0.00521378	Wasf2	Q8BH43	+
14.3514	14.5303	14.5708	12.009	13.6691	12.5107	1.61806	1.75455	0.0060156	Coro2b	Q8BH44	+
13.9424	13.9473	14.0201	12.4206	13.0565	12.6306	2.59169	1.26739	0.00129875	Thnsl1	Q8BH55	+
12.9162	13.0875	13.1301	7.69099	11.6299	10.2526	1.29235	3.18679	0.0120583	Wdr48	Q8BH57	+
13.8046	13.8386	13.399	8.10336	12.787	11.243	1.00587	2.96963	0.0268283	Tiprl	Q8BH58	+
16.364	16.3959	16.5311	15.3432	15.2689	15.2511	4.39341	1.1426	0	Slc25a12	Q8BH59	+
9.64392	9.69618	11.6226	8.87444	8.02621	8.12369	1.31663	1.97945	0.0114768	Gopc	Q8BH60	+
10.6661	11.1633	10.1119	9.2354	7.27049	8.35602	1.66693	2.35982	0.00573227	Ehd2	Q8BH64	+
13.9672	13.9914	14.0887	11.8677	11.9621	12.0826	5.02873	2.04497	0	Atl1	Q8BH66	+
16.133	15.7505	15.0127	16.0211	18.4243	16.3354	0.719829	-1.29487	0.0805853	Fbxl4	Q8BH70
11.7226	12.2535	12.2171	10.4558	10.6989	10.2303	2.73739	1.60271	0.00106754	Dglucy	Q8BH86	+
15.3713	15.7363	15.7165	14.5044	15.1182	14.9517	1.57863	0.749891	0.00654916	Echs1	Q8BH95	+
11.8158	12.0982	12.4957	9.36618	10.5825	8.47193	1.84376	2.66302	0.00463244	Rab39b	Q8BHC1	+
12.44	12.8626	12.2666	8.79338	12.1429	10.4578	0.98145	2.05836	0.0298122	Atcay	Q8BHE3	+
9.85377	9.26684	9.82139	7.91401	7.3901	7.54927	2.93165	2.02954	0.000811749	Nrdc	Q8BHG1	+
12.4945	13.2233	12.6764	12.2777	11.9951	10.9228	1.07271	1.06618	0.0212616	Czib	Q8BHG2	+
12.3822	12.5317	12.5159	9.88876	11.0593	10.2498	2.39683	2.07733	0.00196793	Rab9b	Q8BHH2	+
12.6376	12.4309	12.7526	8.76284	10.3664	10.0246	2.36175	2.88906	0.00202306	Tbl1xr1;Tbl1x	Q8BHJ5;Q9QXE7	+
11.3112	11.6539	11.5945	8.75335	7.95047	8.66856	3.42717	3.0624	0.000637975	Nipa1	Q8BHK1	+
13.4113	12.9547	13.3013	11.1266	11.6457	11.5306	2.98883	1.78815	0.00070922	Tbc1d10b	Q8BHL3	+
13.1097	12.9751	13.2431	8.52495	10.1203	9.53946	2.84907	3.71439	0.00073697	Psmf1	Q8BHL8	+
12.3043	12.1577	12.3422	10.5173	11.427	8.45636	1.13999	2.13451	0.0175078	Ganab	Q8BHN3	+
11.2564	11.2228	10.5205	8.5	9.78821	9.15149	1.85922	1.85335	0.00453145	Armcx3	Q8BHS6	+
10.67	10.8534	10.6074	8.25189	9.15893	8.927	2.62395	1.93101	0.00120985	Snx14	Q8BHY8	+
14.0461	14.1446	14.2735	12.5062	12.6245	12.9126	3.36739	1.47362	0.000586047	Cyria	Q8BHZ0	+
15.0201	14.6318	14.5313	13.4149	13.6828	13.5338	2.67021	1.18389	0.00124924	Mal2	Q8BI08	+
9.57026	10.0568	9.18005	8.94851	7.60227	8.04684	1.3916	1.40317	0.00969379	Cdkn2aip	Q8BI72	+
14.1853	14.2338	14.0673	12.9001	13.339	12.561	2.22433	1.22875	0.0025819	Comtd1	Q8BIG7	+
13.9006	14.0446	13.8781	12.9405	13.239	12.938	2.87882	0.901946	0.000771574	Iars2	Q8BIJ6	+
14.3696	14.3133	14.3638	13.8601	14.5786	14.1178	0.31717	0.163402	0.461294	Rufy1	Q8BIJ7
13.0265	12.6558	12.6681	11.7066	11.527	9.79612	1.33588	1.77356	0.0110446	Dock9	Q8BIK4	+
13.8429	13.7819	13.786	8.46541	10.672	9.21013	2.59178	4.35444	0.0013	Ranbp6	Q8BIV3	+
13.35	13.3493	13.3622	8.32753	11.7867	10.9953	1.33425	2.984	0.0110855	Prune1	Q8BIW1	+
15.6688	14.8623	13.2506	12.918	14.916	12.8788	0.449914	1.023	0.26462	Anks1b	Q8BIZ1
11.058	10.6297	10.2443	8.20213	8.27924	8.50978	3.10349	2.31361	0.00061039	Dlgap2	Q8BJ42	+
14.6107	14.696	14.5986	12.544	13.2128	13.0624	2.93392	1.69541	0.000812834	Zc2hc1a	Q8BJH1	+
15.3238	15.3293	14.9492	15.3883	15.3493	14.8196	0.0225527	0.0150213	0.967319	Slc6a17	Q8BJI1
12.8593	12.9834	12.4842	9.33448	11.0562	11.8403	1.26275	2.03196	0.0128912	Sgta	Q8BJU0	+
14.3166	14.288	14.4462	11.6035	12.2781	11.5138	3.31143	2.55181	0.000538462	Psmd5	Q8BJY1	+
13.8359	13.919	13.8313	12.8104	12.6684	12.3692	3.13927	1.24605	0.000425676	Tmem11	Q8BK08	+
10.3371	9.64757	9.9061	7.6456	8.96624	8.83284	1.47621	1.48203	0.00830828	Olfml3	Q8BK62	+
13.7671	13.9074	13.8656	12.8251	13.1646	12.849	2.81407	0.900487	0.000716137	Csnk1a1	Q8BK63	+
16.1419	16.1816	16.596	14.0198	15.3193	14.1988	1.8474	1.79386	0.00463785	Ahsa1	Q8BK64	+
13.3306	13.1433	13.334	10.9879	11.6983	11.2718	3.08011	1.94998	0.000592126	Rcc2	Q8BK67	+
14.0511	14.3124	14.5864	11.131	12.2884	11.4428	2.68651	2.69596	0.00127386	Ipo5	Q8BKC5	+
9.83895	9.97126	9.69511	8.67755	8.45315	9.58657	1.22774	0.929351	0.0137472	Spock3	Q8BKV0	+
13.5936	13.4019	13.0628	10.9119	12.2203	11.1727	1.95626	1.91785	0.0041525	Baiap2	Q8BKX1	+
13.2119	13.291	13.3732	12.1695	12.4794	12.3871	3.10902	0.946689	0.000411765	Pdhx	Q8BKZ9	+
10.7913	10.9843	11.2653	6.97628	8.89823	8.25374	2.15927	2.97088	0.00302833	Usp54	Q8BL06	+
14.9898	14.9145	14.9362	13.3425	13.7586	13.519	3.48203	1.40678	0.000354571	Ablim2	Q8BL65	+
12.5793	12.5678	12.3229	10.2911	11.09	9.36477	1.94374	2.24139	0.00411393	Eea1	Q8BL66	+
10.3191	8.96754	9.46265	10.3745	9.60772	8.83501	0.0125831	-0.0226412	0.981804	Gtf3c2	Q8BL74
13.7883	13.7927	13.7013	11.6867	12.3757	12.0353	2.99683	1.72822	0.00071736	Srsf7	Q8BL97	+
14.7305	14.6215	14.4391	12.5964	12.9419	12.4653	3.50796	1.9292	0.000373178	Slc17a6	Q8BLE7	+
13.6542	13.3005	13.5062	11.0946	11.5631	10.623	2.92895	2.39336	0.000807437	Nceh1	Q8BLF1	+
11.967	11.8274	11.5094	9.77403	9.84549	9.62906	3.75757	2.01838	0.000544681	Lsamp	Q8BLK3	+
12.7653	12.9898	12.9826	8.74559	10.3969	8.98755	2.61157	3.53584	0.00119922	Cadm2	Q8BLQ9	+
13.0928	13.4042	13.1599	15.6286	16.1747	15.445	3.3487	-2.53046	0.000566292	Cpne4	Q8BLR2	+
12.5886	12.6601	12.6692	8.78912	10.3509	9.13809	2.60714	3.21325	0.00119339	Tars3	Q8BLY2	+
10.5418	10.8054	11.1762	7.62122	10.4333	8.94967	1.0376	1.83975	0.0245783	Srp68	Q8BMA6	+
12.5753	12.7539	12.5211	9.76373	11.5387	11.7606	1.18005	1.59577	0.0152	Me3	Q8BMF3	+
15.6784	15.8008	15.6537	14.5371	14.6037	14.8841	3.0661	1.03596	0.000579353	Dlat	Q8BMF4	+
13.7911	13.9169	14.0119	11.2119	12.0797	11.8451	2.92292	2.19436	0.000806366	Rab3gap2	Q8BMG7	+
11.7693	11.9574	11.8753	9.43826	8.6432	11.3809	1.18065	2.04653	0.0151543	Gga3	Q8BMI3	+
14.3998	14.3888	14.4537	12.3649	12.4177	12.5634	5.21087	1.96541	0	Lars1	Q8BMJ2	+
14.1528	14.2783	14.3261	11.422	11.6832	11.9902	3.92006	2.55393	0.000707182	Qars1	Q8BML9	+
15.6611	15.7261	15.8134	14.8712	14.9614	14.993	3.79971	0.791662	0.000584475	Hadha	Q8BMS1	+
12.3213	12.2392	12.4332	9.05357	9.27798	7.85193	2.89348	3.60342	0.000779487	Larp6	Q8BN59	+
13.9345	13.8684	13.7281	12.3326	12.5665	12.1442	3.4053	1.49589	0.000622222	Armc6	Q8BNU0	+
15.5928	15.5708	15.4502	13.3938	13.992	14.0322	2.91944	1.73193	0.0008	Kbtbd11	Q8BNW9	+
12.7358	12.4995	12.6021	9.08432	8.30003	10.0787	2.57851	3.45813	0.00138389	Ncs1	Q8BNY6	+
11.6288	11.5192	11.8299	7.78522	8.92643	8.70753	3.03972	3.18623	0.000567119	Iqcb1	Q8BP00	+
10.7843	10.4561	10.0916	8.70031	9.24315	9.06389	2.31057	1.44156	0.00212155	Acp6	Q8BP40	+
16.119	16.2033	16.1724	14.0581	14.4726	14.4312	3.79081	1.84426	0.000573991	Nars1	Q8BP47	+
14.7168	14.9285	14.9132	13.2458	13.762	13.1185	2.681	1.47737	0.00125949	Rpl24	Q8BP67	+
9.55752	-0.859698	10.4572	9.42898	9.78955	7.9401	0.294033	-2.66788	0.498784	Rcn2	Q8BP92
14.4314	14.3289	14.4072	12.0885	12.695	12.3308	3.45268	2.01774	0.000664908	Dmxl2	Q8BPN8	+
13.9759	13.4783	14.5922	9.52333	14.9803	8.32452	0.672692	3.07277	0.0977602	Sgsm1	Q8BPQ7
12.4632	12.6332	12.5759	9.66528	12.0335	10.969	1.14257	1.6682	0.0173019	Elmo1	Q8BPU7	+
10.3883	9.90048	10.2299	7.47677	9.93017	7.68946	NaN	0	1	Gjc2	Q8BQU6	+
10.8421	10.7732	11.2335	9.15302	9.35657	7.80466	1.89504	2.17817	0.00431617	Fam177a1	Q8BR63	+
11.0697	11.6379	12.4024	8.66714	9.26185	9.09284	2.50098	2.69606	0.00141682	Rimoc1	Q8BR90	+
10.6679	11.4948	11.2698	8.1887	10.2061	8.97833	1.47124	2.01978	0.00833174	Prkaa2	Q8BRK8	+
13.3676	13.513	13.5332	11.4708	11.8179	11.7714	3.91518	1.78456	0.000703297	Clasp2	Q8BRT1	+
10.2373	9.92939	10.125	9.03692	7.36984	8.14559	1.75763	1.91312	0.00474	Slc18a2	Q8BRU6	+
9.90372	9.43867	10.0094	8.72418	8.3931	8.38684	2.45659	1.28257	0.00158823	Arf2	Q8BSL7	+
11.2765	11.671	12.0001	7.70142	9.29341	8.87044	2.36304	3.02746	0.00202808	Ppfia2	Q8BSS9	+
13.2107	13.1194	13.2911	9.6779	12.6926	8.96814	1.13616	2.76087	0.0176105	Ap3s2	Q8BSZ2	+
15.9814	15.9973	16.3321	14.2967	14.7537	14.8507	2.694	1.46988	0.00115481	Cpne3	Q8BT60	+
12.7204	12.6665	13.1625	11.7151	8.72311	10.5653	1.32945	2.5153	0.011142	Tcp11l1	Q8BTG3	+
14.0523	14.1415	14.1798	12.1013	12.1697	12.3685	4.56377	1.91139	0	Ndrg4	Q8BTG7	+
11.0169	11.3414	10.9532	8.02844	10.1919	8.8576	1.49879	2.07784	0.00776812	Csnk1g1	Q8BTH8	+
13.6373	13.5027	13.57	11.4275	13.2496	12.2372	1.12587	1.26526	0.0183878	Flna	Q8BTM8	+
11.2713	11.5226	12.0727	8.12523	9.54662	9.17609	2.26994	2.67287	0.00230947	Cpsf7	Q8BTV2	+
12.2554	12.0072	12.6844	8.80257	12.576	8.59343	0.822818	2.32502	0.0543318	Hsdl1	Q8BTX9	+
11.9485	12.3547	12.6818	8.22462	10.8549	9.92885	1.5352	2.65889	0.00692871	Gmppb	Q8BTZ7	+
14.0439	14.0355	14.1217	11.0782	11.9492	11.533	3.26145	2.54689	0.000504	Iars1	Q8BU30	+
12.6712	12.4505	12.5171	11.8051	7.8507	11.879	0.69594	2.03471	0.0891247	Rap2c	Q8BU31
11.3341	11.1647	11.0563	8.3084	10.6225	8.01819	1.2486	2.202	0.0133899	Plekha1	Q8BUL6	+
13.1762	13.0899	13.2702	11.3325	11.546	11.4803	4.52485	1.72581	0	Slc24a2	Q8BUN9	+
14.4818	14.423	14.1749	12.2318	12.9521	12.7862	2.70057	1.70321	0.00103049	Gphn	Q8BUV3	+
12.2417	12.1658	12.3096	9.42087	11.3937	9.92512	1.54764	1.99246	0.00692362	Ldah	Q8BVA5	+
16.2791	16.2743	16.2593	14.222	14.6532	14.3298	3.87046	1.8692	0.000653061	Atp6v1h	Q8BVE3	+
12.3666	12.227	11.9493	8.55756	11.1129	10.6726	1.21655	2.06664	0.0143771	Dpp9	Q8BVG4	+
16.0412	16.0586	16.0768	14.1854	14.6343	14.7978	2.93682	1.51969	0.000817204	Qdpr	Q8BVI4	+
15.8216	15.9659	15.9738	14.1401	14.4032	14.2786	4.26662	1.64646	0	Ppme1	Q8BVQ5	+
14.7153	14.8598	14.8645	13.9468	13.6128	12.9254	1.90724	1.3182	0.00427644	Maob	Q8BW75	+
14.2142	14.2369	14.1692	12.896	12.7825	13.0994	3.75997	1.28081	0.000549356	Camk1d	Q8BW96	+
16.643	16.716	16.8398	15.7544	15.9918	15.8473	3.19366	0.868443	0.000459016	Aldh5a1	Q8BWF0	+
13.288	13.6877	13.9923	11.9975	12.4951	11.1575	1.80139	1.77264	0.004752	Arrb1	Q8BWG8	+
9.64945	8.84879	14.0827	8.37603	9.1452	9.207	0.519401	1.95089	0.191004	Ugt2a3	Q8BWQ1
12.3716	12.0455	12.09	10.6587	11.3248	10.3604	1.99307	1.38771	0.00396415	Vps35l	Q8BWQ6	+
10.452	9.60427	9.00663	8.65667	9.88307	9.57334	NaN	0	1	Gprin3	Q8BWS5
16.3347	16.5076	16.5486	15.8724	16.0536	15.6262	1.92303	0.612901	0.00411672	Acaa2	Q8BWT1	+
12.9864	13.1278	13.0285	10.6692	11.2155	11.1833	3.43153	2.02488	0.000646154	Dip2a	Q8BWT5	+
13.1672	13.0124	13.3062	11.063	11.2712	10.5693	3.2097	2.19414	0.000465804	Etnppl	Q8BWU8	+
13.4073	13.4453	13.5268	10.8754	11.589	11.2772	3.34206	2.21256	0.000561247	Etf1	Q8BWY3	+
11.3022	11.4308	11.8793	9.40119	8.79956	8.62578	3.04772	2.59526	0.000570561	Naa25	Q8BWZ3	+
10.5695	10.4679	11.0839	8.21486	8.68278	8.6031	3.11482	2.20683	0.000415157	Rbbp5	Q8BX09	+
12.677	12.7551	12.8993	8.53773	9.3724	7.99251	3.28221	4.14292	0.000512195	Gemin5	Q8BX17	+
10.0994	9.95758	10.0807	7.75426	7.85774	8.28345	3.61283	2.08076	0.000430976	Vps13c	Q8BX70	+
9.75302	10.6596	10.5832	8.5385	8.96152	8.68967	2.14888	1.60204	0.00308339	Engase	Q8BX80	+
13.9146	13.8087	13.7149	12.8487	13.5839	13.3652	1.14047	0.546781	0.0175223	Agap1	Q8BXK8	+
12.6902	12.9444	12.6774	10.3801	11.3499	10.7641	2.55698	1.93932	0.00135688	Slc7a14	Q8BXR1	+
10.9476	11.6056	11.8132	8.60842	8.90551	7.77294	2.67635	3.02647	0.00125691	Osbpl6	Q8BXR9	+
13.0775	12.9658	13.3131	10.6014	11.5865	11.0071	2.60359	2.05384	0.00119108	Tmx3	Q8BXZ1	+
12.6379	12.5229	12.6112	11.5923	12.7209	12.4378	0.42655	0.340316	0.29589	Usp47	Q8BY87
13.2801	13.0201	13.1862	10.4645	8.61067	8.92752	2.57066	3.8279	0.00137347	Tbcd	Q8BYA0	+
12.5772	12.4015	12.7116	10.3435	11.5858	10.5085	1.92545	1.75086	0.00412424	Tbc1d17	Q8BYH7	+
10.458	10.0245	10.3749	8.41506	9.64439	8.02748	1.46107	1.59016	0.00878975	Lpcat2	Q8BYI6	+
14.5798	14.5802	14.5234	13.2391	12.9118	12.8099	3.56295	1.57421	0.000403785	Tnr	Q8BYI9	+
7.89419	8.08595	-2.08628	8.55309	8.34407	7.71421	0.457542	-3.5725	0.254399	Tbc1d4	Q8BYJ6
9.7162	10.1975	10.4438	8.10995	9.33801	7.98511	1.5674	1.64148	0.00679272	Nlgn3	Q8BYM5	+
9.38728	9.00303	11.2259	10.6727	10.8756	7.53391	0.0475927	0.177971	0.934876	Cars2	Q8BYM8
11.4322	11.553	11.6598	9.06147	9.5925	8.53301	2.86711	2.486	0.000756219	Fsd1l	Q8BYN5	+
12.021	12.6709	12.4358	8.62824	11.1807	9.08752	1.56217	2.74376	0.00675855	Cadps2	Q8BYR5	+
10.738	8.86531	9.73349	9.94444	9.68458	8.66988	0.199974	0.345982	0.677672	Arap2	Q8BZ05
12.9345	12.9568	13.1912	8.2463	12.2558	7.83972	1.1923	3.58024	0.0149865	Parp12	Q8BZ20	+
15.9964	15.5302	10.0759	14.964	15.4847	14.7438	0.247491	-1.19659	0.583198	Kat6a	Q8BZ21
16.9042	16.9656	17.0294	14.9983	15.325	15.1738	4.23406	1.80071	0	Dnm3	Q8BZ98	+
12.9232	13.0553	13.1899	11.4508	11.7563	12.0012	2.76399	1.31999	0.00068623	Tigar	Q8BZA9	+
10.5885	10.6307	10.7819	9.73308	7.22963	8.5111	1.39878	2.17575	0.00956233	Glmn	Q8BZM1	+
11.7545	10.9604	12.415	7.44378	9.03839	9.20916	1.95952	3.14618	0.00416552	Nhlrc2	Q8BZW8	+
13.7115	13.7566	13.5711	11.4892	12.086	11.4262	3.11987	2.0126	0.00041791	Dzank1	Q8C008	+
12.6036	12.6696	12.6998	8.66629	9.66592	8.34361	3.15297	3.76576	0.000432247	Rps6ka5	Q8C050	+
12.8514	12.6903	12.8475	12.181	11.3055	10.8662	1.5839	1.34548	0.00657596	Map1s	Q8C052	+
11.329	11.7144	11.8436	9.61816	9.01651	7.1705	1.80078	3.0273	0.00474658	Camkk2	Q8C078	+
13.7621	13.7036	13.9962	11.2504	11.6019	11.1347	3.9348	2.49159	0.000719101	Farsa	Q8C0C7	+
11.8676	12.4374	12.683	9.85067	9.47801	10.9656	1.92963	2.23124	0.00406609	Efl1	Q8C0D5	+
18.3461	18.6828	14.7498	19.5599	19.5032	17.9511	0.568533	-1.7452	0.153227	Ing4;Ing5	Q8C0D7;Q9D8Y8
13.8058	13.7537	13.4699	10.3825	12.2887	11.7903	1.70885	2.18934	0.00518543	Vps26b	Q8C0E2	+
12.6309	12.4941	13.1532	7.74252	11.2981	11.3442	1.02102	2.63116	0.0256133	Atg16l1	Q8C0J2	+
14.0781	14.0771	14.0394	11.9362	12.8741	12.2028	2.45893	1.72716	0.00158961	Tmx4	Q8C0L0	+
11.095	11.6481	11.142	9.02686	10.3582	8.93786	1.70626	1.85406	0.00524715	Gpcpd1	Q8C0L9	+
17.1378	17.1704	17.1768	15.2591	15.7962	15.5149	3.33733	1.63826	0.000550218	Asrgl1	Q8C0M9	+
12.0127	11.813	12.1233	8.78441	10.0954	10.0569	2.21849	2.33743	0.00257228	Coro2a	Q8C0P5	+
10.8092	11.0415	11.2083	9.94719	11.2737	9.12836	0.641313	0.903234	0.112451	Sipa1l1	Q8C0T5
11.0916	10.7803	11.187	8.71233	8.76052	7.67098	2.66291	2.63834	0.0012404	Ppp4r4	Q8C0Y0	+
14.5599	14.6143	17.6145	12.8743	13.3821	13.3204	1.10627	2.40396	0.019402	Cpne1	Q8C166	+
13.8441	13.9183	13.9579	12.5967	12.6692	12.7731	4.44092	1.22712	0	Prepl	Q8C167	+
12.837	13.0013	13.2332	9.88922	10.8396	11.317	2.23964	2.34187	0.00251359	Mbnl2	Q8C181	+
11.1853	10.7131	14.8795	7.59571	7.81798	9.78445	1.21755	3.85989	0.0142772	Cps1	Q8C196	+
12.8415	13.1576	13.6166	10.6136	11.5795	11.0091	2.39673	2.13781	0.00196627	Thop1	Q8C1A5	+
11.3561	11.5867	11.7905	9.00292	11.0575	10.021	1.20214	1.55061	0.0146961	Camsap2	Q8C1B1	+
14.9646	15.0893	14.8469	11.9459	13.5965	12.1481	1.99295	2.40344	0.00396161	Septin11	Q8C1B7	+
13.3995	12.7853	12.9192	9.61651	11.8924	9.28541	1.52228	2.76992	0.00746052	Ccz1	Q8C1Y8	+
11.5441	11.9752	12.1104	9.455	10.2037	9.85079	2.75067	2.04007	0.000812431	Washc5	Q8C2E7	+
12.8838	12.4442	11.8032	9.06368	9.26799	7.89446	2.62416	3.63502	0.00121105	Rbm14	Q8C2Q3	+
13.7916	13.426	13.4106	12.1047	8.82641	12.1474	1.06849	2.51656	0.0217489	Fam120c	Q8C3F2	+
12.9721	13.2425	12.262	8.50214	11.6018	11.8845	0.898902	2.16272	0.0395835	Shisa7	Q8C3Q5	+
12.7222	12.7083	12.9022	9.84445	11.6317	9.95707	1.77661	2.29981	0.0047236		Q8C3W1	+
14.1498	14.4468	14.4738	14.2581	13.5219	13.6526	1.02793	0.545962	0.0251962	Gpr158	Q8C419
12.5993	12.6586	12.5575	10.6262	11.1558	11.888	1.70588	1.38177	0.0052443	Pex5l	Q8C437	+
14.8111	14.8316	14.4195	12.8893	13.6879	13.024	2.21366	1.48699	0.00265282	Eri3	Q8C460	+
11.6073	11.9343	12.6372	12.4211	12.1168	9.33474	0.304399	0.768715	0.481717	Nelfb	Q8C4Y3
13.9602	13.9804	14.0144	12.6529	12.3286	12.278	3.72163	1.56513	0.000522449	Endod1	Q8C522	+
12.2418	12.1387	12.1695	8.76761	10.5158	8.23168	1.91948	3.01164	0.00409927	Heatr5b	Q8C547	+
12.3632	12.839	12.8454	11.2832	12.3383	10.4337	1.09097	1.33083	0.0204618	Nadk2	Q8C5H8	+
9.51316	9.54693	11.2442	9.24611	8.37184	9.29797	0.80931	1.12946	0.0575622	Septin10	Q8C650
13.0623	12.9999	12.8915	8.47101	11.0974	10.6868	1.62265	2.89948	0.006025	Wdr26	Q8C6G8	+
12.7351	12.9762	12.7984	10.4539	11.2263	11.0801	2.82345	1.91646	0.000721234	Hycc2	Q8C729	+
11.1358	9.78639	11.8856	8.4662	9.58061	9.06982	1.28276	1.89705	0.0123162	Vps52	Q8C754	+
9.37132	9.15341	9.45528	7.89193	10.1166	7.64242	0.41768	0.776363	0.309503	Crbn	Q8C7D2
11.032	11.6816	11.783	8.09622	8.1331	7.91051	3.83124	3.45225	0.00062439	Pcyox1l	Q8C7K6	+
14.728	14.6838	14.7451	12.3586	12.8683	13.179	2.87658	1.91701	0.000766709	Trim9	Q8C7M3	+
13.0259	13.0116	13.0447	10.7135	11.2178	11.1292	3.67978	2.00725	0.000472325	Uba6	Q8C7R4	+
13.901	13.7965	13.9135	10.5333	12.2496	10.9808	2.14865	2.61577	0.00308123	Myef2	Q8C854	+
12.6852	12.9232	13.0279	9.54587	11.5756	8.2573	1.47344	3.08582	0.00829637	Uba3	Q8C878	+
15.1104	14.8567	13.7421	9.03312	10.6677	15.0132	0.751359	2.99839	0.0722787	Scai	Q8C8N2
16.3865	16.5092	16.5811	14.5342	15.2196	14.8155	2.85903	1.63584	0.000746929	Ank2	Q8C8R3	+
11.1843	11.3846	11.1671	9.18363	9.55064	9.66679	3.41299	1.77832	0.000626866	Tmem163	Q8C996	+
[truncated: 1,198 more rows]
